# Supplementary material for: Predicting Drug Resistance in Mycobacterium tuberculosis: A Machine Learning Approach to Genomic Mutation Analysis
Source: Diagnostics (Basel). 2025 Jan 24;15(3):279. doi: 10.3390/diagnostics15030279 (PMC11817661; doi:10.3390/diagnostics15030279)
Supplement: Supplementary file 1 [file diagnostics-15-00279-s001.zip]

Archive with 2 entries (2 files):
- Resistencias_SR.csv
- VARIANTS.csv
