# Supplementary material for: Predicting Drug Resistance in Mycobacterium tuberculosis: A Machine Learning Approach to Genomic Mutation Analysis
Source: Diagnostics (Basel). 2025 Jan 24;15(3):279. doi: 10.3390/diagnostics15030279 (PMC11817661; doi:10.3390/diagnostics15030279)
Supplement: Supplementary file 1 [file diagnostics-15-00279-s001.zip › Resistencias_SR.csv]

EMB	INH	RIF
FALSE	FALSE	FALSE
FALSE	FALSE	FALSE
FALSE	FALSE	FALSE
FALSE	FALSE	FALSE
FALSE	FALSE	FALSE
FALSE	FALSE	FALSE
FALSE	FALSE	FALSE
FALSE	FALSE	FALSE
FALSE	FALSE	FALSE
FALSE	FALSE	FALSE
FALSE	FALSE	FALSE
FALSE	FALSE	FALSE
FALSE	FALSE	FALSE
FALSE	FALSE	FALSE
FALSE	FALSE	FALSE
FALSE	FALSE	FALSE
FALSE	FALSE	TRUE
FALSE	FALSE	FALSE
FALSE	FALSE	FALSE
FALSE	FALSE	FALSE
FALSE	FALSE	FALSE
FALSE	FALSE	FALSE
FALSE	FALSE	FALSE
FALSE	FALSE	FALSE
FALSE	FALSE	FALSE
FALSE	FALSE	FALSE
FALSE	FALSE	FALSE
FALSE	FALSE	FALSE
FALSE	FALSE	FALSE
FALSE	FALSE	FALSE
FALSE	FALSE	FALSE
FALSE	FALSE	FALSE
FALSE	FALSE	FALSE
FALSE	FALSE	FALSE
FALSE	FALSE	FALSE
FALSE	FALSE	FALSE
FALSE	FALSE	FALSE
FALSE	FALSE	FALSE
FALSE	FALSE	FALSE
FALSE	FALSE	FALSE
FALSE	FALSE	FALSE
NA	TRUE	TRUE
TRUE	TRUE	TRUE
TRUE	TRUE	TRUE
TRUE	TRUE	TRUE
FALSE	TRUE	TRUE
TRUE	TRUE	TRUE
TRUE	TRUE	TRUE
TRUE	TRUE	TRUE
TRUE	TRUE	TRUE
TRUE	TRUE	TRUE
TRUE	TRUE	TRUE
TRUE	TRUE	TRUE
TRUE	TRUE	TRUE
TRUE	TRUE	TRUE
TRUE	TRUE	TRUE
TRUE	TRUE	TRUE
TRUE	TRUE	TRUE
NA	TRUE	TRUE
TRUE	TRUE	TRUE
TRUE	TRUE	TRUE
NA	TRUE	TRUE
TRUE	TRUE	TRUE
TRUE	TRUE	TRUE
TRUE	TRUE	TRUE
TRUE	TRUE	TRUE
TRUE	TRUE	TRUE
TRUE	TRUE	TRUE
TRUE	TRUE	TRUE
TRUE	TRUE	TRUE
TRUE	TRUE	TRUE
TRUE	TRUE	TRUE
TRUE	TRUE	TRUE
FALSE	TRUE	TRUE
TRUE	TRUE	TRUE
TRUE	TRUE	TRUE
TRUE	TRUE	TRUE
FALSE	TRUE	TRUE
FALSE	TRUE	TRUE
TRUE	TRUE	TRUE
TRUE	TRUE	TRUE
TRUE	TRUE	TRUE
TRUE	TRUE	TRUE
TRUE	TRUE	TRUE
FALSE	TRUE	TRUE
TRUE	TRUE	TRUE
TRUE	TRUE	TRUE
TRUE	TRUE	TRUE
TRUE	TRUE	TRUE
TRUE	TRUE	TRUE
NA	TRUE	TRUE
TRUE	TRUE	TRUE
TRUE	TRUE	TRUE
FALSE	TRUE	TRUE
TRUE	TRUE	TRUE
TRUE	TRUE	TRUE
NA	NA	TRUE
TRUE	TRUE	TRUE
NA	TRUE	TRUE
TRUE	TRUE	TRUE
NA	TRUE	TRUE
TRUE	TRUE	TRUE
TRUE	TRUE	TRUE
TRUE	TRUE	TRUE
NA	TRUE	TRUE
TRUE	TRUE	TRUE
TRUE	TRUE	TRUE
TRUE	TRUE	TRUE
NA	TRUE	TRUE
TRUE	TRUE	TRUE
TRUE	TRUE	TRUE
TRUE	TRUE	TRUE
TRUE	TRUE	TRUE
TRUE	TRUE	TRUE
TRUE	TRUE	TRUE
TRUE	TRUE	TRUE
FALSE	TRUE	TRUE
TRUE	TRUE	TRUE
FALSE	FALSE	FALSE
FALSE	FALSE	FALSE
FALSE	TRUE	TRUE
FALSE	FALSE	FALSE
NA	TRUE	FALSE
FALSE	FALSE	FALSE
FALSE	TRUE	TRUE
FALSE	FALSE	FALSE
FALSE	FALSE	FALSE
FALSE	FALSE	FALSE
FALSE	FALSE	TRUE
FALSE	FALSE	FALSE
FALSE	FALSE	FALSE
FALSE	FALSE	FALSE
FALSE	FALSE	FALSE
FALSE	FALSE	FALSE
FALSE	FALSE	FALSE
FALSE	FALSE	FALSE
FALSE	FALSE	FALSE
FALSE	FALSE	FALSE
TRUE	TRUE	TRUE
FALSE	FALSE	FALSE
FALSE	TRUE	FALSE
FALSE	FALSE	FALSE
FALSE	FALSE	FALSE
FALSE	FALSE	FALSE
FALSE	FALSE	FALSE
FALSE	FALSE	FALSE
NA	TRUE	TRUE
FALSE	FALSE	FALSE
FALSE	FALSE	FALSE
FALSE	FALSE	FALSE
FALSE	FALSE	FALSE
NA	TRUE	TRUE
FALSE	FALSE	FALSE
FALSE	FALSE	FALSE
FALSE	FALSE	TRUE
FALSE	FALSE	FALSE
NA	TRUE	TRUE
FALSE	FALSE	FALSE
FALSE	FALSE	FALSE
FALSE	FALSE	FALSE
FALSE	FALSE	FALSE
FALSE	FALSE	FALSE
FALSE	TRUE	FALSE
FALSE	FALSE	FALSE
FALSE	FALSE	FALSE
FALSE	FALSE	FALSE
TRUE	TRUE	TRUE
FALSE	FALSE	FALSE
FALSE	TRUE	FALSE
FALSE	FALSE	FALSE
FALSE	FALSE	FALSE
FALSE	FALSE	FALSE
FALSE	FALSE	FALSE
FALSE	FALSE	FALSE
FALSE	FALSE	FALSE
FALSE	FALSE	FALSE
FALSE	FALSE	FALSE
FALSE	FALSE	FALSE
FALSE	FALSE	FALSE
NA	FALSE	FALSE
FALSE	FALSE	FALSE
FALSE	FALSE	FALSE
FALSE	FALSE	FALSE
FALSE	TRUE	FALSE
FALSE	FALSE	FALSE
FALSE	FALSE	FALSE
FALSE	TRUE	TRUE
FALSE	FALSE	FALSE
FALSE	FALSE	FALSE
FALSE	FALSE	FALSE
FALSE	TRUE	TRUE
NA	FALSE	FALSE
FALSE	FALSE	FALSE
FALSE	FALSE	FALSE
FALSE	FALSE	FALSE
FALSE	FALSE	FALSE
FALSE	FALSE	FALSE
FALSE	FALSE	FALSE
FALSE	FALSE	FALSE
FALSE	FALSE	FALSE
FALSE	FALSE	FALSE
FALSE	FALSE	FALSE
FALSE	FALSE	FALSE
FALSE	FALSE	FALSE
FALSE	NA	FALSE
FALSE	FALSE	FALSE
FALSE	FALSE	FALSE
FALSE	FALSE	FALSE
FALSE	FALSE	FALSE
FALSE	FALSE	FALSE
FALSE	FALSE	FALSE
FALSE	FALSE	FALSE
FALSE	FALSE	FALSE
FALSE	FALSE	FALSE
FALSE	FALSE	FALSE
FALSE	FALSE	FALSE
FALSE	FALSE	FALSE
FALSE	FALSE	FALSE
FALSE	FALSE	FALSE
FALSE	FALSE	FALSE
FALSE	FALSE	FALSE
FALSE	FALSE	FALSE
FALSE	FALSE	FALSE
FALSE	FALSE	FALSE
FALSE	FALSE	FALSE
NA	TRUE	TRUE
FALSE	FALSE	FALSE
FALSE	FALSE	FALSE
FALSE	FALSE	FALSE
FALSE	FALSE	FALSE
FALSE	NA	FALSE
FALSE	FALSE	FALSE
FALSE	FALSE	FALSE
TRUE	TRUE	TRUE
FALSE	FALSE	FALSE
FALSE	FALSE	FALSE
FALSE	FALSE	FALSE
FALSE	FALSE	FALSE
FALSE	FALSE	FALSE
FALSE	FALSE	FALSE
FALSE	FALSE	FALSE
FALSE	FALSE	FALSE
FALSE	FALSE	FALSE
FALSE	FALSE	FALSE
FALSE	FALSE	FALSE
FALSE	FALSE	FALSE
FALSE	FALSE	FALSE
FALSE	FALSE	FALSE
TRUE	TRUE	TRUE
FALSE	FALSE	FALSE
TRUE	TRUE	TRUE
FALSE	FALSE	FALSE
NA	TRUE	FALSE
FALSE	TRUE	FALSE
FALSE	FALSE	FALSE
FALSE	FALSE	FALSE
FALSE	FALSE	FALSE
FALSE	FALSE	FALSE
FALSE	FALSE	FALSE
FALSE	FALSE	FALSE
FALSE	FALSE	FALSE
FALSE	FALSE	FALSE
FALSE	FALSE	FALSE
FALSE	FALSE	FALSE
FALSE	FALSE	FALSE
FALSE	FALSE	FALSE
FALSE	FALSE	FALSE
FALSE	FALSE	FALSE
FALSE	FALSE	FALSE
FALSE	FALSE	FALSE
FALSE	FALSE	FALSE
FALSE	FALSE	FALSE
FALSE	FALSE	FALSE
FALSE	FALSE	FALSE
FALSE	FALSE	FALSE
FALSE	FALSE	FALSE
FALSE	FALSE	FALSE
NA	TRUE	TRUE
FALSE	FALSE	FALSE
NA	TRUE	FALSE
FALSE	FALSE	FALSE
FALSE	FALSE	FALSE
FALSE	TRUE	FALSE
FALSE	FALSE	FALSE
FALSE	FALSE	FALSE
FALSE	FALSE	FALSE
FALSE	TRUE	FALSE
FALSE	FALSE	FALSE
FALSE	FALSE	FALSE
FALSE	FALSE	FALSE
FALSE	FALSE	FALSE
FALSE	FALSE	FALSE
FALSE	TRUE	FALSE
FALSE	TRUE	FALSE
FALSE	FALSE	FALSE
FALSE	FALSE	FALSE
FALSE	FALSE	FALSE
FALSE	FALSE	FALSE
TRUE	TRUE	FALSE
FALSE	TRUE	FALSE
FALSE	FALSE	FALSE
FALSE	FALSE	FALSE
FALSE	FALSE	FALSE
FALSE	FALSE	FALSE
FALSE	FALSE	FALSE
FALSE	FALSE	FALSE
FALSE	FALSE	FALSE
FALSE	FALSE	FALSE
TRUE	FALSE	FALSE
NA	TRUE	FALSE
FALSE	FALSE	FALSE
FALSE	FALSE	FALSE
FALSE	FALSE	FALSE
FALSE	TRUE	FALSE
FALSE	FALSE	FALSE
FALSE	FALSE	FALSE
FALSE	FALSE	FALSE
FALSE	FALSE	FALSE
FALSE	FALSE	FALSE
FALSE	FALSE	FALSE
FALSE	FALSE	FALSE
FALSE	FALSE	FALSE
FALSE	FALSE	FALSE
NA	TRUE	TRUE
FALSE	FALSE	FALSE
FALSE	FALSE	FALSE
FALSE	FALSE	FALSE
FALSE	FALSE	FALSE
FALSE	FALSE	FALSE
FALSE	FALSE	FALSE
TRUE	TRUE	TRUE
FALSE	FALSE	FALSE
TRUE	TRUE	TRUE
FALSE	FALSE	FALSE
FALSE	FALSE	FALSE
FALSE	FALSE	FALSE
FALSE	FALSE	FALSE
FALSE	FALSE	FALSE
FALSE	FALSE	FALSE
FALSE	FALSE	FALSE
FALSE	FALSE	FALSE
FALSE	FALSE	FALSE
FALSE	FALSE	FALSE
FALSE	TRUE	FALSE
FALSE	FALSE	FALSE
FALSE	TRUE	FALSE
NA	TRUE	FALSE
FALSE	FALSE	FALSE
FALSE	FALSE	FALSE
FALSE	FALSE	FALSE
FALSE	FALSE	FALSE
FALSE	FALSE	FALSE
FALSE	FALSE	FALSE
FALSE	FALSE	FALSE
FALSE	FALSE	FALSE
FALSE	FALSE	FALSE
FALSE	FALSE	FALSE
FALSE	FALSE	FALSE
FALSE	FALSE	FALSE
FALSE	TRUE	FALSE
FALSE	TRUE	FALSE
FALSE	TRUE	FALSE
TRUE	FALSE	FALSE
FALSE	FALSE	FALSE
FALSE	FALSE	FALSE
FALSE	FALSE	FALSE
FALSE	FALSE	FALSE
NA	TRUE	TRUE
FALSE	FALSE	FALSE
FALSE	TRUE	TRUE
FALSE	FALSE	TRUE
FALSE	TRUE	FALSE
FALSE	FALSE	FALSE
FALSE	TRUE	TRUE
NA	FALSE	FALSE
FALSE	FALSE	FALSE
FALSE	FALSE	FALSE
FALSE	FALSE	FALSE
FALSE	FALSE	FALSE
FALSE	FALSE	TRUE
FALSE	FALSE	FALSE
FALSE	FALSE	FALSE
FALSE	FALSE	FALSE
FALSE	FALSE	FALSE
FALSE	FALSE	FALSE
FALSE	TRUE	FALSE
FALSE	FALSE	FALSE
FALSE	FALSE	FALSE
TRUE	TRUE	TRUE
TRUE	TRUE	TRUE
FALSE	FALSE	FALSE
FALSE	FALSE	FALSE
FALSE	FALSE	FALSE
FALSE	FALSE	FALSE
FALSE	TRUE	FALSE
FALSE	FALSE	FALSE
TRUE	TRUE	TRUE
FALSE	FALSE	FALSE
FALSE	FALSE	FALSE
FALSE	FALSE	FALSE
FALSE	FALSE	FALSE
FALSE	TRUE	TRUE
FALSE	FALSE	FALSE
FALSE	FALSE	FALSE
NA	TRUE	TRUE
FALSE	FALSE	FALSE
FALSE	FALSE	FALSE
FALSE	FALSE	FALSE
FALSE	FALSE	FALSE
TRUE	TRUE	FALSE
NA	TRUE	TRUE
FALSE	FALSE	FALSE
FALSE	FALSE	FALSE
FALSE	FALSE	NA
FALSE	FALSE	FALSE
FALSE	FALSE	FALSE
FALSE	FALSE	FALSE
FALSE	FALSE	FALSE
FALSE	FALSE	FALSE
FALSE	FALSE	FALSE
FALSE	FALSE	FALSE
FALSE	FALSE	FALSE
FALSE	FALSE	FALSE
FALSE	FALSE	FALSE
FALSE	FALSE	FALSE
TRUE	TRUE	TRUE
FALSE	FALSE	FALSE
FALSE	FALSE	FALSE
FALSE	FALSE	FALSE
FALSE	FALSE	FALSE
FALSE	FALSE	FALSE
FALSE	NA	NA
TRUE	FALSE	TRUE
NA	FALSE	FALSE
FALSE	FALSE	TRUE
FALSE	TRUE	FALSE
FALSE	FALSE	FALSE
FALSE	FALSE	FALSE
NA	NA	FALSE
FALSE	FALSE	FALSE
FALSE	FALSE	FALSE
FALSE	TRUE	TRUE
FALSE	FALSE	FALSE
FALSE	TRUE	TRUE
FALSE	FALSE	FALSE
FALSE	FALSE	FALSE
FALSE	FALSE	FALSE
FALSE	FALSE	FALSE
FALSE	FALSE	FALSE
FALSE	TRUE	FALSE
FALSE	FALSE	FALSE
FALSE	FALSE	FALSE
FALSE	FALSE	FALSE
FALSE	FALSE	FALSE
FALSE	FALSE	FALSE
FALSE	FALSE	FALSE
FALSE	FALSE	FALSE
FALSE	FALSE	FALSE
FALSE	FALSE	FALSE
NA	FALSE	FALSE
FALSE	FALSE	FALSE
FALSE	FALSE	FALSE
FALSE	FALSE	FALSE
NA	FALSE	FALSE
FALSE	FALSE	FALSE
FALSE	FALSE	FALSE
FALSE	FALSE	FALSE
FALSE	FALSE	FALSE
TRUE	FALSE	FALSE
NA	FALSE	FALSE
FALSE	FALSE	FALSE
FALSE	NA	FALSE
FALSE	FALSE	FALSE
FALSE	FALSE	FALSE
FALSE	FALSE	FALSE
FALSE	FALSE	FALSE
FALSE	FALSE	FALSE
FALSE	FALSE	FALSE
FALSE	FALSE	FALSE
FALSE	TRUE	FALSE
TRUE	FALSE	TRUE
FALSE	FALSE	FALSE
FALSE	FALSE	FALSE
NA	NA	FALSE
NA	TRUE	TRUE
NA	TRUE	NA
FALSE	FALSE	FALSE
FALSE	FALSE	FALSE
FALSE	FALSE	FALSE
FALSE	FALSE	FALSE
FALSE	FALSE	FALSE
FALSE	TRUE	FALSE
FALSE	FALSE	FALSE
FALSE	FALSE	FALSE
TRUE	TRUE	TRUE
FALSE	FALSE	FALSE
FALSE	FALSE	FALSE
FALSE	FALSE	FALSE
TRUE	TRUE	TRUE
FALSE	FALSE	FALSE
FALSE	FALSE	FALSE
FALSE	FALSE	FALSE
FALSE	FALSE	FALSE
FALSE	FALSE	FALSE
FALSE	FALSE	FALSE
FALSE	FALSE	FALSE
FALSE	FALSE	FALSE
FALSE	FALSE	FALSE
FALSE	TRUE	FALSE
FALSE	FALSE	FALSE
FALSE	FALSE	FALSE
FALSE	FALSE	FALSE
FALSE	FALSE	FALSE
FALSE	FALSE	FALSE
FALSE	FALSE	FALSE
TRUE	TRUE	TRUE
NA	TRUE	TRUE
NA	TRUE	FALSE
FALSE	FALSE	FALSE
FALSE	FALSE	FALSE
FALSE	FALSE	FALSE
FALSE	FALSE	FALSE
NA	FALSE	FALSE
FALSE	FALSE	FALSE
FALSE	FALSE	FALSE
FALSE	FALSE	FALSE
NA	FALSE	FALSE
NA	TRUE	FALSE
FALSE	FALSE	FALSE
FALSE	FALSE	FALSE
FALSE	FALSE	FALSE
FALSE	FALSE	FALSE
FALSE	FALSE	FALSE
FALSE	FALSE	FALSE
FALSE	FALSE	FALSE
TRUE	TRUE	TRUE
FALSE	FALSE	FALSE
FALSE	FALSE	FALSE
FALSE	FALSE	FALSE
FALSE	FALSE	FALSE
FALSE	FALSE	FALSE
NA	TRUE	FALSE
FALSE	TRUE	FALSE
FALSE	FALSE	FALSE
FALSE	TRUE	FALSE
NA	FALSE	FALSE
FALSE	FALSE	FALSE
FALSE	FALSE	FALSE
FALSE	FALSE	FALSE
FALSE	FALSE	FALSE
FALSE	FALSE	FALSE
FALSE	FALSE	FALSE
NA	TRUE	TRUE
FALSE	FALSE	FALSE
FALSE	FALSE	FALSE
FALSE	FALSE	FALSE
TRUE	TRUE	TRUE
TRUE	TRUE	TRUE
FALSE	FALSE	FALSE
FALSE	FALSE	FALSE
FALSE	FALSE	FALSE
FALSE	FALSE	FALSE
FALSE	FALSE	FALSE
FALSE	FALSE	FALSE
FALSE	FALSE	FALSE
TRUE	FALSE	FALSE
FALSE	TRUE	TRUE
FALSE	FALSE	FALSE
FALSE	FALSE	FALSE
NA	TRUE	TRUE
FALSE	FALSE	FALSE
FALSE	FALSE	FALSE
FALSE	FALSE	FALSE
FALSE	FALSE	FALSE
FALSE	FALSE	FALSE
FALSE	FALSE	FALSE
FALSE	FALSE	FALSE
FALSE	FALSE	FALSE
FALSE	FALSE	FALSE
FALSE	FALSE	FALSE
FALSE	FALSE	FALSE
FALSE	FALSE	FALSE
FALSE	FALSE	FALSE
FALSE	FALSE	FALSE
FALSE	FALSE	FALSE
FALSE	FALSE	FALSE
FALSE	TRUE	FALSE
FALSE	FALSE	FALSE
FALSE	FALSE	FALSE
FALSE	FALSE	FALSE
FALSE	FALSE	FALSE
FALSE	TRUE	FALSE
FALSE	FALSE	FALSE
FALSE	TRUE	FALSE
FALSE	FALSE	FALSE
FALSE	FALSE	FALSE
FALSE	FALSE	FALSE
NA	TRUE	FALSE
FALSE	FALSE	FALSE
FALSE	FALSE	FALSE
FALSE	FALSE	FALSE
FALSE	FALSE	FALSE
FALSE	FALSE	FALSE
FALSE	FALSE	FALSE
FALSE	FALSE	FALSE
FALSE	FALSE	FALSE
FALSE	FALSE	FALSE
FALSE	FALSE	FALSE
FALSE	TRUE	FALSE
FALSE	FALSE	FALSE
FALSE	FALSE	FALSE
FALSE	FALSE	FALSE
FALSE	FALSE	FALSE
FALSE	FALSE	FALSE
FALSE	FALSE	FALSE
FALSE	FALSE	FALSE
FALSE	FALSE	FALSE
FALSE	TRUE	TRUE
FALSE	FALSE	FALSE
FALSE	FALSE	FALSE
FALSE	FALSE	FALSE
FALSE	FALSE	FALSE
FALSE	FALSE	FALSE
FALSE	FALSE	FALSE
FALSE	FALSE	FALSE
FALSE	FALSE	FALSE
FALSE	FALSE	FALSE
FALSE	TRUE	FALSE
FALSE	FALSE	FALSE
FALSE	FALSE	FALSE
FALSE	FALSE	FALSE
FALSE	FALSE	FALSE
NA	FALSE	FALSE
FALSE	FALSE	FALSE
FALSE	TRUE	FALSE
FALSE	TRUE	FALSE
FALSE	FALSE	FALSE
FALSE	FALSE	FALSE
FALSE	FALSE	FALSE
FALSE	FALSE	FALSE
FALSE	FALSE	FALSE
FALSE	FALSE	FALSE
FALSE	FALSE	FALSE
FALSE	FALSE	FALSE
FALSE	FALSE	FALSE
FALSE	FALSE	FALSE
FALSE	FALSE	FALSE
FALSE	FALSE	FALSE
FALSE	FALSE	FALSE
FALSE	FALSE	FALSE
FALSE	FALSE	FALSE
FALSE	FALSE	FALSE
FALSE	FALSE	FALSE
FALSE	FALSE	FALSE
FALSE	FALSE	FALSE
NA	TRUE	TRUE
FALSE	TRUE	FALSE
FALSE	FALSE	FALSE
FALSE	FALSE	FALSE
FALSE	FALSE	FALSE
FALSE	FALSE	FALSE
FALSE	FALSE	FALSE
FALSE	FALSE	FALSE
FALSE	TRUE	FALSE
FALSE	FALSE	FALSE
FALSE	TRUE	FALSE
FALSE	FALSE	FALSE
FALSE	FALSE	FALSE
FALSE	FALSE	FALSE
FALSE	FALSE	FALSE
FALSE	FALSE	FALSE
TRUE	TRUE	TRUE
NA	TRUE	TRUE
TRUE	TRUE	TRUE
FALSE	TRUE	TRUE
NA	TRUE	TRUE
NA	TRUE	TRUE
FALSE	TRUE	TRUE
FALSE	TRUE	TRUE
TRUE	TRUE	TRUE
TRUE	TRUE	TRUE
FALSE	TRUE	TRUE
TRUE	TRUE	TRUE
TRUE	TRUE	TRUE
NA	TRUE	TRUE
TRUE	TRUE	TRUE
TRUE	TRUE	TRUE
NA	TRUE	TRUE
TRUE	TRUE	TRUE
TRUE	TRUE	TRUE
TRUE	TRUE	TRUE
TRUE	TRUE	TRUE
TRUE	TRUE	TRUE
TRUE	FALSE	TRUE
TRUE	TRUE	TRUE
NA	TRUE	TRUE
TRUE	TRUE	TRUE
TRUE	TRUE	TRUE
TRUE	TRUE	TRUE
FALSE	TRUE	TRUE
NA	TRUE	TRUE
TRUE	TRUE	TRUE
TRUE	TRUE	TRUE
NA	TRUE	TRUE
TRUE	TRUE	TRUE
TRUE	TRUE	TRUE
TRUE	TRUE	TRUE
TRUE	TRUE	TRUE
TRUE	TRUE	TRUE
FALSE	TRUE	TRUE
TRUE	TRUE	TRUE
TRUE	TRUE	TRUE
FALSE	TRUE	TRUE
FALSE	TRUE	TRUE
NA	TRUE	TRUE
NA	TRUE	TRUE
NA	TRUE	TRUE
TRUE	TRUE	TRUE
TRUE	TRUE	TRUE
TRUE	TRUE	TRUE
TRUE	TRUE	TRUE
TRUE	TRUE	TRUE
FALSE	TRUE	TRUE
TRUE	TRUE	TRUE
TRUE	TRUE	TRUE
TRUE	TRUE	TRUE
FALSE	TRUE	TRUE
TRUE	TRUE	TRUE
TRUE	TRUE	TRUE
FALSE	TRUE	FALSE
TRUE	TRUE	TRUE
TRUE	TRUE	TRUE
TRUE	TRUE	TRUE
TRUE	TRUE	TRUE
TRUE	TRUE	TRUE
TRUE	TRUE	TRUE
NA	TRUE	TRUE
TRUE	TRUE	TRUE
FALSE	TRUE	TRUE
FALSE	TRUE	TRUE
FALSE	NA	TRUE
TRUE	TRUE	TRUE
TRUE	TRUE	TRUE
NA	TRUE	TRUE
TRUE	TRUE	TRUE
NA	TRUE	TRUE
TRUE	TRUE	TRUE
TRUE	TRUE	TRUE
TRUE	TRUE	TRUE
NA	TRUE	TRUE
TRUE	TRUE	TRUE
TRUE	TRUE	TRUE
TRUE	TRUE	TRUE
NA	TRUE	TRUE
TRUE	TRUE	TRUE
TRUE	TRUE	TRUE
TRUE	TRUE	TRUE
TRUE	TRUE	TRUE
TRUE	TRUE	TRUE
FALSE	TRUE	TRUE
FALSE	TRUE	TRUE
FALSE	TRUE	TRUE
TRUE	TRUE	TRUE
TRUE	TRUE	TRUE
TRUE	TRUE	TRUE
NA	TRUE	TRUE
FALSE	TRUE	TRUE
TRUE	TRUE	TRUE
FALSE	TRUE	FALSE
FALSE	FALSE	FALSE
FALSE	FALSE	FALSE
FALSE	FALSE	FALSE
FALSE	TRUE	TRUE
FALSE	TRUE	FALSE
FALSE	FALSE	FALSE
FALSE	FALSE	FALSE
FALSE	FALSE	FALSE
FALSE	TRUE	FALSE
FALSE	FALSE	FALSE
FALSE	FALSE	FALSE
FALSE	FALSE	FALSE
FALSE	TRUE	TRUE
FALSE	FALSE	FALSE
FALSE	FALSE	FALSE
FALSE	FALSE	FALSE
FALSE	FALSE	FALSE
FALSE	FALSE	FALSE
FALSE	FALSE	FALSE
TRUE	TRUE	TRUE
FALSE	TRUE	FALSE
FALSE	FALSE	FALSE
TRUE	TRUE	TRUE
FALSE	FALSE	FALSE
FALSE	TRUE	FALSE
FALSE	FALSE	FALSE
FALSE	FALSE	FALSE
FALSE	FALSE	FALSE
FALSE	FALSE	FALSE
FALSE	FALSE	FALSE
FALSE	FALSE	FALSE
FALSE	FALSE	FALSE
NA	FALSE	FALSE
FALSE	FALSE	FALSE
FALSE	TRUE	FALSE
NA	FALSE	FALSE
FALSE	FALSE	TRUE
FALSE	FALSE	FALSE
FALSE	FALSE	FALSE
FALSE	FALSE	FALSE
FALSE	FALSE	FALSE
FALSE	FALSE	FALSE
FALSE	FALSE	FALSE
FALSE	FALSE	FALSE
FALSE	FALSE	FALSE
FALSE	FALSE	FALSE
FALSE	FALSE	FALSE
FALSE	FALSE	FALSE
FALSE	TRUE	FALSE
FALSE	FALSE	FALSE
FALSE	FALSE	FALSE
FALSE	FALSE	FALSE
FALSE	FALSE	FALSE
FALSE	FALSE	FALSE
FALSE	FALSE	FALSE
FALSE	TRUE	TRUE
FALSE	FALSE	FALSE
FALSE	FALSE	FALSE
FALSE	FALSE	FALSE
TRUE	TRUE	FALSE
FALSE	FALSE	FALSE
FALSE	FALSE	FALSE
FALSE	FALSE	FALSE
FALSE	FALSE	FALSE
FALSE	FALSE	FALSE
FALSE	FALSE	FALSE
FALSE	FALSE	FALSE
FALSE	FALSE	FALSE
FALSE	TRUE	FALSE
FALSE	FALSE	FALSE
FALSE	TRUE	FALSE
FALSE	FALSE	FALSE
FALSE	FALSE	NA
FALSE	FALSE	FALSE
TRUE	TRUE	TRUE
FALSE	FALSE	FALSE
FALSE	TRUE	TRUE
FALSE	TRUE	TRUE
FALSE	FALSE	FALSE
FALSE	FALSE	FALSE
FALSE	FALSE	FALSE
FALSE	TRUE	FALSE
TRUE	TRUE	TRUE
FALSE	FALSE	FALSE
FALSE	FALSE	FALSE
FALSE	FALSE	FALSE
FALSE	FALSE	FALSE
FALSE	TRUE	FALSE
FALSE	FALSE	FALSE
FALSE	FALSE	FALSE
FALSE	TRUE	TRUE
FALSE	FALSE	FALSE
FALSE	FALSE	FALSE
FALSE	FALSE	FALSE
FALSE	FALSE	FALSE
FALSE	FALSE	FALSE
FALSE	FALSE	FALSE
FALSE	FALSE	FALSE
FALSE	FALSE	NA
FALSE	FALSE	FALSE
FALSE	FALSE	FALSE
FALSE	FALSE	FALSE
FALSE	TRUE	TRUE
FALSE	FALSE	FALSE
FALSE	FALSE	FALSE
FALSE	FALSE	FALSE
FALSE	FALSE	FALSE
FALSE	FALSE	FALSE
FALSE	FALSE	FALSE
FALSE	FALSE	FALSE
FALSE	FALSE	FALSE
FALSE	FALSE	FALSE
FALSE	FALSE	FALSE
FALSE	FALSE	FALSE
FALSE	FALSE	FALSE
FALSE	FALSE	FALSE
FALSE	FALSE	FALSE
FALSE	FALSE	FALSE
FALSE	FALSE	FALSE
FALSE	FALSE	FALSE
FALSE	TRUE	TRUE
FALSE	TRUE	FALSE
FALSE	FALSE	FALSE
FALSE	TRUE	TRUE
FALSE	FALSE	FALSE
NA	NA	FALSE
FALSE	FALSE	FALSE
FALSE	FALSE	FALSE
FALSE	FALSE	FALSE
FALSE	FALSE	FALSE
NA	TRUE	NA
FALSE	FALSE	NA
FALSE	FALSE	FALSE
FALSE	FALSE	FALSE
NA	FALSE	FALSE
FALSE	FALSE	FALSE
FALSE	FALSE	FALSE
NA	FALSE	FALSE
FALSE	FALSE	NA
FALSE	NA	FALSE
FALSE	FALSE	NA
FALSE	TRUE	NA
FALSE	TRUE	FALSE
FALSE	FALSE	FALSE
FALSE	FALSE	FALSE
FALSE	TRUE	TRUE
FALSE	FALSE	FALSE
FALSE	FALSE	FALSE
FALSE	FALSE	FALSE
TRUE	TRUE	TRUE
FALSE	FALSE	FALSE
FALSE	TRUE	FALSE
FALSE	FALSE	FALSE
TRUE	TRUE	TRUE
FALSE	FALSE	FALSE
FALSE	TRUE	TRUE
FALSE	FALSE	FALSE
FALSE	FALSE	FALSE
FALSE	FALSE	FALSE
FALSE	FALSE	FALSE
