# Supplementary material for: Predicting Drug Resistance in Mycobacterium tuberculosis: A Machine Learning Approach to Genomic Mutation Analysis
Source: Diagnostics (Basel). 2025 Jan 24;15(3):279. doi: 10.3390/diagnostics15030279 (PMC11817661; doi:10.3390/diagnostics15030279)
Supplement: Supplementary file 1 [file diagnostics-15-00279-s001.zip › VARIANTS.csv]

UNIQUEID	VARIANT	IS_SNP	GENOME_INDEX
site.02.subj.0001.lab.2014222001.iso.1	1977a>g	TRUE	1977
site.02.subj.0001.lab.2014222001.iso.1	4013t>c	TRUE	4013
site.02.subj.0001.lab.2014222001.iso.1	7362g>c	TRUE	7362
site.02.subj.0001.lab.2014222001.iso.1	7585g>c	TRUE	7585
site.02.subj.0001.lab.2014222001.iso.1	9304g>a	TRUE	9304
site.02.subj.0001.lab.2014222001.iso.1	11879t>c	TRUE	11879
site.02.subj.0001.lab.2014222001.iso.1	14785t>c	TRUE	14785
site.02.subj.0001.lab.2014222001.iso.1	15044c>g	TRUE	15044
site.02.subj.0001.lab.2014222001.iso.1	15329a>g	TRUE	15329
site.02.subj.0001.lab.2014222001.iso.1	21795c>t	TRUE	21795
site.02.subj.0001.lab.2014222001.iso.1	26959g>c	TRUE	26959
site.02.subj.0001.lab.2014222001.iso.1	29641g>a	TRUE	29641
site.02.subj.0001.lab.2014222001.iso.1	31894c>t	TRUE	31894
site.02.subj.0001.lab.2014222001.iso.1	34044t>c	TRUE	34044
site.02.subj.0001.lab.2014222001.iso.1	37031c>g	TRUE	37031
site.02.subj.0001.lab.2014222001.iso.1	42967c>g	TRUE	42967
site.02.subj.0001.lab.2014222001.iso.1	45073g>a	TRUE	45073
site.02.subj.0001.lab.2014222001.iso.1	56258c>t	TRUE	56258
site.02.subj.0001.lab.2014222001.iso.1	62049a>g	TRUE	62049
site.02.subj.0001.lab.2014222001.iso.1	67570c>t	TRUE	67570
site.02.subj.0001.lab.2014222001.iso.1	67792c>t	TRUE	67792
site.02.subj.0001.lab.2014222001.iso.1	69989g>a	TRUE	69989
site.02.subj.0001.lab.2014222001.iso.1	70816a>g	TRUE	70816
site.02.subj.0001.lab.2014222001.iso.1	75940g>c	TRUE	75940
site.02.subj.0001.lab.2014222001.iso.1	80616c>g	TRUE	80616
site.02.subj.0001.lab.2014222001.iso.1	84629c>g	TRUE	84629
site.02.subj.0001.lab.2014222001.iso.1	92199t>g	TRUE	92199
site.02.subj.0001.lab.2014222001.iso.1	98459a>c	TRUE	98459
site.02.subj.0001.lab.2014222001.iso.1	100263g>t	TRUE	100263
site.02.subj.0001.lab.2014222001.iso.1	109043g>a	TRUE	109043
site.02.subj.0001.lab.2014222001.iso.1	116000t>g	TRUE	116000
site.02.subj.0001.lab.2014222001.iso.1	122109t>c	TRUE	122109
site.02.subj.0001.lab.2014222001.iso.1	132417c>g	TRUE	132417
site.02.subj.0001.lab.2014222001.iso.1	133839c>t	TRUE	133839
site.02.subj.0001.lab.2014222001.iso.1	143901g>a	TRUE	143901
site.02.subj.0001.lab.2014222001.iso.1	146087a>g	TRUE	146087
site.02.subj.0001.lab.2014222001.iso.1	154283t>c	TRUE	154283
site.02.subj.0001.lab.2014222001.iso.1	175970g>c	TRUE	175970
site.02.subj.0001.lab.2014222001.iso.1	177857c>t	TRUE	177857
site.02.subj.0001.lab.2014222001.iso.1	188800a>g	TRUE	188800
site.02.subj.0001.lab.2014222001.iso.1	194681c>g	TRUE	194681
site.02.subj.0001.lab.2014222001.iso.1	196642c>t	TRUE	196642
site.02.subj.0001.lab.2014222001.iso.1	206339t>c	TRUE	206339
site.02.subj.0001.lab.2014222001.iso.1	207304a>g	TRUE	207304
site.02.subj.0001.lab.2014222001.iso.1	223942t>c	TRUE	223942
site.02.subj.0001.lab.2014222001.iso.1	225323a>g	TRUE	225323
site.02.subj.0001.lab.2014222001.iso.1	227098t>c	TRUE	227098
site.02.subj.0001.lab.2014222001.iso.1	231114c>g	TRUE	231114
site.02.subj.0001.lab.2014222001.iso.1	261869t>c	TRUE	261869
site.02.subj.0001.lab.2014222001.iso.1	265554a>c	TRUE	265554
site.02.subj.0001.lab.2014222001.iso.1	278681c>g	TRUE	278681
site.02.subj.0001.lab.2014222001.iso.1	283614a>g	TRUE	283614
site.02.subj.0001.lab.2014222001.iso.1	285772t>g	TRUE	285772
site.02.subj.0001.lab.2014222001.iso.1	285871t>c	TRUE	285871
site.02.subj.0001.lab.2014222001.iso.1	289095a>g	TRUE	289095
site.02.subj.0001.lab.2014222001.iso.1	300193c>t	TRUE	300193
site.02.subj.0001.lab.2014222001.iso.1	307379a>c	TRUE	307379
site.02.subj.0001.lab.2014222001.iso.1	310973c>t	TRUE	310973
site.02.subj.0001.lab.2014222001.iso.1	311613c>a	TRUE	311613
site.02.subj.0001.lab.2014222001.iso.1	346275c>g	TRUE	346275
site.02.subj.0001.lab.2014222001.iso.1	350983c>t	TRUE	350983
site.02.subj.0001.lab.2014222001.iso.1	356528a>g	TRUE	356528
site.02.subj.0001.lab.2014222001.iso.1	372963g>c	TRUE	372963
site.02.subj.0001.lab.2014222001.iso.1	376774a>g	TRUE	376774
site.02.subj.0001.lab.2014222001.iso.1	384380a>c	TRUE	384380
site.02.subj.0001.lab.2014222001.iso.1	386432g>c	TRUE	386432
site.02.subj.0001.lab.2014222001.iso.1	389214g>a	TRUE	389214
site.02.subj.0001.lab.2014222001.iso.1	390828a>g	TRUE	390828
site.02.subj.0001.lab.2014222001.iso.1	403980c>t	TRUE	403980
site.02.subj.0001.lab.2014222001.iso.1	404326a>g	TRUE	404326
site.02.subj.0001.lab.2014222001.iso.1	411215c>a	TRUE	411215
site.02.subj.0001.lab.2014222001.iso.1	411371t>c	TRUE	411371
site.02.subj.0001.lab.2014222001.iso.1	414486g>a	TRUE	414486
site.02.subj.0001.lab.2014222001.iso.1	420008a>g	TRUE	420008
site.02.subj.0001.lab.2014222001.iso.1	438605g>a	TRUE	438605
site.02.subj.0001.lab.2014222001.iso.1	439071g>a	TRUE	439071
site.02.subj.0001.lab.2014222001.iso.1	443330g>a	TRUE	443330
site.02.subj.0001.lab.2014222001.iso.1	446437t>c	TRUE	446437
site.02.subj.0001.lab.2014222001.iso.1	455749g>a	TRUE	455749
site.02.subj.0001.lab.2014222001.iso.1	457452a>c	TRUE	457452
site.02.subj.0001.lab.2014222001.iso.1	459399t>g	TRUE	459399
site.02.subj.0001.lab.2014222001.iso.1	462060c>t	TRUE	462060
site.02.subj.0001.lab.2014222001.iso.1	467516g>c	TRUE	467516
site.02.subj.0001.lab.2014222001.iso.1	467526c>g	TRUE	467526
site.02.subj.0001.lab.2014222001.iso.1	467546g>c	TRUE	467546
site.02.subj.0001.lab.2014222001.iso.1	467557a>c	TRUE	467557
site.02.subj.0001.lab.2014222001.iso.1	467564a>c	TRUE	467564
site.02.subj.0001.lab.2014222001.iso.1	467585g>c	TRUE	467585
site.02.subj.0001.lab.2014222001.iso.1	467590t>c	TRUE	467590
site.02.subj.0001.lab.2014222001.iso.1	467621t>g	TRUE	467621
site.02.subj.0001.lab.2014222001.iso.1	467638g>t	TRUE	467638
site.02.subj.0001.lab.2014222001.iso.1	475178t>c	TRUE	475178
site.02.subj.0001.lab.2014222001.iso.1	479856t>c	TRUE	479856
site.02.subj.0001.lab.2014222001.iso.1	488579t>c	TRUE	488579
site.02.subj.0001.lab.2014222001.iso.1	489935c>g	TRUE	489935
site.02.subj.0001.lab.2014222001.iso.1	498557g>t	TRUE	498557
site.02.subj.0001.lab.2014222001.iso.1	500530c>t	TRUE	500530
site.02.subj.0001.lab.2014222001.iso.1	502589c>g	TRUE	502589
site.02.subj.0001.lab.2014222001.iso.1	503354g>c	TRUE	503354
site.02.subj.0001.lab.2014222001.iso.1	507456g>c	TRUE	507456
site.02.subj.0001.lab.2014222001.iso.1	513257a>g	TRUE	513257
site.02.subj.0001.lab.2014222001.iso.1	524129g>c	TRUE	524129
site.02.subj.0001.lab.2014222001.iso.1	541201t>c	TRUE	541201
site.02.subj.0001.lab.2014222001.iso.1	546253g>a	TRUE	546253
site.02.subj.0001.lab.2014222001.iso.1	546466c>t	TRUE	546466
site.02.subj.0001.lab.2014222001.iso.1	551525a>c	TRUE	551525
site.02.subj.0001.lab.2014222001.iso.1	557233c>g	TRUE	557233
site.02.subj.0001.lab.2014222001.iso.1	563732g>t	TRUE	563732
site.02.subj.0001.lab.2014222001.iso.1	573262t>c	TRUE	573262
site.02.subj.0001.lab.2014222001.iso.1	584749g>a	TRUE	584749
site.02.subj.0001.lab.2014222001.iso.1	589362c>a	TRUE	589362
site.02.subj.0001.lab.2014222001.iso.1	590436t>c	TRUE	590436
site.02.subj.0001.lab.2014222001.iso.1	597816a>g	TRUE	597816
site.02.subj.0001.lab.2014222001.iso.1	598475g>a	TRUE	598475
site.02.subj.0001.lab.2014222001.iso.1	598773g>a	TRUE	598773
site.02.subj.0001.lab.2014222001.iso.1	602614g>a	TRUE	602614
site.02.subj.0001.lab.2014222001.iso.1	602615t>a	TRUE	602615
site.02.subj.0001.lab.2014222001.iso.1	605161a>c	TRUE	605161
site.02.subj.0001.lab.2014222001.iso.1	610120t>g	TRUE	610120
site.02.subj.0001.lab.2014222001.iso.1	621509c>t	TRUE	621509
site.02.subj.0001.lab.2014222001.iso.1	630722g>c	TRUE	630722
site.02.subj.0001.lab.2014222001.iso.1	637319c>t	TRUE	637319
site.02.subj.0001.lab.2014222001.iso.1	638195c>t	TRUE	638195
site.02.subj.0001.lab.2014222001.iso.1	648002t>g	TRUE	648002
site.02.subj.0001.lab.2014222001.iso.1	658461c>a	TRUE	658461
site.02.subj.0001.lab.2014222001.iso.1	661915g>c	TRUE	661915
site.02.subj.0001.lab.2014222001.iso.1	665293t>c	TRUE	665293
site.02.subj.0001.lab.2014222001.iso.1	666295c>g	TRUE	666295
site.02.subj.0001.lab.2014222001.iso.1	669398a>g	TRUE	669398
site.02.subj.0001.lab.2014222001.iso.1	690465t>g	TRUE	690465
site.02.subj.0001.lab.2014222001.iso.1	698968c>t	TRUE	698968
site.02.subj.0001.lab.2014222001.iso.1	711504g>a	TRUE	711504
site.02.subj.0001.lab.2014222001.iso.1	725662a>c	TRUE	725662
site.02.subj.0001.lab.2014222001.iso.1	741552a>g	TRUE	741552
site.02.subj.0001.lab.2014222001.iso.1	747169g>a	TRUE	747169
site.02.subj.0001.lab.2014222001.iso.1	753088g>a	TRUE	753088
site.02.subj.0001.lab.2014222001.iso.1	754186t>c	TRUE	754186
site.02.subj.0001.lab.2014222001.iso.1	775239c>a	TRUE	775239
site.02.subj.0001.lab.2014222001.iso.1	775639a>g	TRUE	775639
site.02.subj.0001.lab.2014222001.iso.1	777171a>g	TRUE	777171
site.02.subj.0001.lab.2014222001.iso.1	781395t>c	TRUE	781395
site.02.subj.0001.lab.2014222001.iso.1	791568t>c	TRUE	791568
site.02.subj.0001.lab.2014222001.iso.1	796184a>g	TRUE	796184
site.02.subj.0001.lab.2014222001.iso.1	801361g>a	TRUE	801361
site.02.subj.0001.lab.2014222001.iso.1	820483c>a	TRUE	820483
site.02.subj.0001.lab.2014222001.iso.1	837033a>g	TRUE	837033
site.02.subj.0001.lab.2014222001.iso.1	841764c>g	TRUE	841764
site.02.subj.0001.lab.2014222001.iso.1	848806a>c	TRUE	848806
site.02.subj.0001.lab.2014222001.iso.1	851475a>c	TRUE	851475
site.02.subj.0001.lab.2014222001.iso.1	852910c>t	TRUE	852910
site.02.subj.0001.lab.2014222001.iso.1	857696t>c	TRUE	857696
site.02.subj.0001.lab.2014222001.iso.1	859532c>t	TRUE	859532
site.02.subj.0001.lab.2014222001.iso.1	880562g>t	TRUE	880562
site.02.subj.0001.lab.2014222001.iso.1	882257t>c	TRUE	882257
site.02.subj.0001.lab.2014222001.iso.1	885966c>t	TRUE	885966
site.02.subj.0001.lab.2014222001.iso.1	893733t>g	TRUE	893733
site.02.subj.0001.lab.2014222001.iso.1	894113g>t	TRUE	894113
site.02.subj.0001.lab.2014222001.iso.1	900221a>g	TRUE	900221
site.02.subj.0001.lab.2014222001.iso.1	903550t>c	TRUE	903550
site.02.subj.0001.lab.2014222001.iso.1	903913t>c	TRUE	903913
site.02.subj.0001.lab.2014222001.iso.1	906857a>g	TRUE	906857
site.02.subj.0001.lab.2014222001.iso.1	913547g>a	TRUE	913547
site.02.subj.0001.lab.2014222001.iso.1	919420g>a	TRUE	919420
site.02.subj.0001.lab.2014222001.iso.1	945214g>a	TRUE	945214
site.02.subj.0001.lab.2014222001.iso.1	948322c>t	TRUE	948322
site.02.subj.0001.lab.2014222001.iso.1	949535a>g	TRUE	949535
site.02.subj.0001.lab.2014222001.iso.1	955524a>g	TRUE	955524
site.02.subj.0001.lab.2014222001.iso.1	979704g>c	TRUE	979704
site.02.subj.0001.lab.2014222001.iso.1	985287g>a	TRUE	985287
site.02.subj.0001.lab.2014222001.iso.1	986463g>c	TRUE	986463
site.02.subj.0001.lab.2014222001.iso.1	990001c>g	TRUE	990001
site.02.subj.0001.lab.2014222001.iso.1	993346t>g	TRUE	993346
site.02.subj.0001.lab.2014222001.iso.1	995419a>g	TRUE	995419
site.02.subj.0001.lab.2014222001.iso.1	996554t>c	TRUE	996554
site.02.subj.0001.lab.2014222001.iso.1	1025106t>c	TRUE	1025106
site.02.subj.0001.lab.2014222001.iso.1	1026028c>a	TRUE	1026028
site.02.subj.0001.lab.2014222001.iso.1	1032674g>c	TRUE	1032674
site.02.subj.0001.lab.2014222001.iso.1	1037012t>c	TRUE	1037012
site.02.subj.0001.lab.2014222001.iso.1	1037911c>t	TRUE	1037911
site.02.subj.0001.lab.2014222001.iso.1	1047165t>c	TRUE	1047165
site.02.subj.0001.lab.2014222001.iso.1	1052899g>a	TRUE	1052899
site.02.subj.0001.lab.2014222001.iso.1	1061813c>t	TRUE	1061813
site.02.subj.0001.lab.2014222001.iso.1	1068151t>c	TRUE	1068151
site.02.subj.0001.lab.2014222001.iso.1	1068432a>g	TRUE	1068432
site.02.subj.0001.lab.2014222001.iso.1	1070702t>c	TRUE	1070702
site.02.subj.0001.lab.2014222001.iso.1	1072076g>t	TRUE	1072076
site.02.subj.0001.lab.2014222001.iso.1	1074558c>t	TRUE	1074558
site.02.subj.0001.lab.2014222001.iso.1	1075279t>c	TRUE	1075279
site.02.subj.0001.lab.2014222001.iso.1	1076309c>a	TRUE	1076309
site.02.subj.0001.lab.2014222001.iso.1	1077312t>c	TRUE	1077312
site.02.subj.0001.lab.2014222001.iso.1	1079927c>a	TRUE	1079927
site.02.subj.0001.lab.2014222001.iso.1	1081681t>c	TRUE	1081681
site.02.subj.0001.lab.2014222001.iso.1	1086212c>t	TRUE	1086212
site.02.subj.0001.lab.2014222001.iso.1	1087193c>g	TRUE	1087193
site.02.subj.0001.lab.2014222001.iso.1	1100234t>c	TRUE	1100234
site.02.subj.0001.lab.2014222001.iso.1	1100289g>a	TRUE	1100289
site.02.subj.0001.lab.2014222001.iso.1	1103786g>t	TRUE	1103786
site.02.subj.0001.lab.2014222001.iso.1	1105102a>c	TRUE	1105102
site.02.subj.0001.lab.2014222001.iso.1	1106422a>g	TRUE	1106422
site.02.subj.0001.lab.2014222001.iso.1	1109975a>g	TRUE	1109975
site.02.subj.0001.lab.2014222001.iso.1	1120115g>a	TRUE	1120115
site.02.subj.0001.lab.2014222001.iso.1	1126552g>a	TRUE	1126552
site.02.subj.0001.lab.2014222001.iso.1	1126889c>g	TRUE	1126889
site.02.subj.0001.lab.2014222001.iso.1	1127648c>a	TRUE	1127648
site.02.subj.0001.lab.2014222001.iso.1	1130530c>t	TRUE	1130530
site.02.subj.0001.lab.2014222001.iso.1	1149551g>a	TRUE	1149551
site.02.subj.0001.lab.2014222001.iso.1	1150585c>t	TRUE	1150585
site.02.subj.0001.lab.2014222001.iso.1	1150819g>a	TRUE	1150819
site.02.subj.0001.lab.2014222001.iso.1	1163134a>g	TRUE	1163134
site.02.subj.0001.lab.2014222001.iso.1	1164571a>g	TRUE	1164571
site.02.subj.0001.lab.2014222001.iso.1	1178116t>c	TRUE	1178116
site.02.subj.0001.lab.2014222001.iso.1	1180543c>g	TRUE	1180543
site.02.subj.0001.lab.2014222001.iso.1	1198510g>a	TRUE	1198510
site.02.subj.0001.lab.2014222001.iso.1	1200418t>c	TRUE	1200418
site.02.subj.0001.lab.2014222001.iso.1	1214069c>t	TRUE	1214069
site.02.subj.0001.lab.2014222001.iso.1	1220680t>c	TRUE	1220680
site.02.subj.0001.lab.2014222001.iso.1	1226129g>a	TRUE	1226129
site.02.subj.0001.lab.2014222001.iso.1	1231278g>a	TRUE	1231278
site.02.subj.0001.lab.2014222001.iso.1	1248978t>c	TRUE	1248978
site.02.subj.0001.lab.2014222001.iso.1	1255487g>c	TRUE	1255487
site.02.subj.0001.lab.2014222001.iso.1	1281118a>g	TRUE	1281118
site.02.subj.0001.lab.2014222001.iso.1	1292102a>g	TRUE	1292102
site.02.subj.0001.lab.2014222001.iso.1	1307598g>c	TRUE	1307598
site.02.subj.0001.lab.2014222001.iso.1	1315191a>c	TRUE	1315191
site.02.subj.0001.lab.2014222001.iso.1	1315884g>a	TRUE	1315884
site.02.subj.0001.lab.2014222001.iso.1	1318920g>a	TRUE	1318920
site.02.subj.0001.lab.2014222001.iso.1	1320675g>a	TRUE	1320675
site.02.subj.0001.lab.2014222001.iso.1	1327890c>t	TRUE	1327890
site.02.subj.0001.lab.2014222001.iso.1	1328687c>g	TRUE	1328687
site.02.subj.0001.lab.2014222001.iso.1	1351511c>t	TRUE	1351511
site.02.subj.0001.lab.2014222001.iso.1	1360209a>g	TRUE	1360209
site.02.subj.0001.lab.2014222001.iso.1	1360212t>c	TRUE	1360212
site.02.subj.0001.lab.2014222001.iso.1	1365818c>a	TRUE	1365818
site.02.subj.0001.lab.2014222001.iso.1	1372301c>g	TRUE	1372301
site.02.subj.0001.lab.2014222001.iso.1	1374065a>g	TRUE	1374065
site.02.subj.0001.lab.2014222001.iso.1	1375724t>g	TRUE	1375724
site.02.subj.0001.lab.2014222001.iso.1	1377623g>a	TRUE	1377623
site.02.subj.0001.lab.2014222001.iso.1	1382628a>g	TRUE	1382628
site.02.subj.0001.lab.2014222001.iso.1	1392921c>t	TRUE	1392921
site.02.subj.0001.lab.2014222001.iso.1	1393626t>c	TRUE	1393626
site.02.subj.0001.lab.2014222001.iso.1	1395684c>t	TRUE	1395684
site.02.subj.0001.lab.2014222001.iso.1	1396922a>g	TRUE	1396922
site.02.subj.0001.lab.2014222001.iso.1	1410898c>t	TRUE	1410898
site.02.subj.0001.lab.2014222001.iso.1	1411210t>g	TRUE	1411210
site.02.subj.0001.lab.2014222001.iso.1	1413148c>t	TRUE	1413148
site.02.subj.0001.lab.2014222001.iso.1	1414021g>a	TRUE	1414021
site.02.subj.0001.lab.2014222001.iso.1	1414454c>t	TRUE	1414454
site.02.subj.0001.lab.2014222001.iso.1	1425153g>a	TRUE	1425153
site.02.subj.0001.lab.2014222001.iso.1	1439478c>t	TRUE	1439478
site.02.subj.0001.lab.2014222001.iso.1	1440469c>g	TRUE	1440469
site.02.subj.0001.lab.2014222001.iso.1	1445781t>c	TRUE	1445781
site.02.subj.0001.lab.2014222001.iso.1	1447655t>c	TRUE	1447655
site.02.subj.0001.lab.2014222001.iso.1	1456238c>t	TRUE	1456238
site.02.subj.0001.lab.2014222001.iso.1	1457144c>t	TRUE	1457144
site.02.subj.0001.lab.2014222001.iso.1	1471659c>t	TRUE	1471659
site.02.subj.0001.lab.2014222001.iso.1	1482627a>g	TRUE	1482627
site.02.subj.0001.lab.2014222001.iso.1	1484708a>c	TRUE	1484708
site.02.subj.0001.lab.2014222001.iso.1	1499274g>c	TRUE	1499274
site.02.subj.0001.lab.2014222001.iso.1	1514045c>t	TRUE	1514045
site.02.subj.0001.lab.2014222001.iso.1	1526819c>a	TRUE	1526819
site.02.subj.0001.lab.2014222001.iso.1	1536251c>a	TRUE	1536251
site.02.subj.0001.lab.2014222001.iso.1	1538720c>t	TRUE	1538720
site.02.subj.0001.lab.2014222001.iso.1	1544903g>a	TRUE	1544903
site.02.subj.0001.lab.2014222001.iso.1	1547125a>g	TRUE	1547125
site.02.subj.0001.lab.2014222001.iso.1	1552547c>t	TRUE	1552547
site.02.subj.0001.lab.2014222001.iso.1	1553381g>c	TRUE	1553381
site.02.subj.0001.lab.2014222001.iso.1	1563717c>t	TRUE	1563717
site.02.subj.0001.lab.2014222001.iso.1	1570566g>t	TRUE	1570566
site.02.subj.0001.lab.2014222001.iso.1	1577410g>c	TRUE	1577410
site.02.subj.0001.lab.2014222001.iso.1	1588899g>t	TRUE	1588899
site.02.subj.0001.lab.2014222001.iso.1	1609840a>g	TRUE	1609840
site.02.subj.0001.lab.2014222001.iso.1	1613035a>g	TRUE	1613035
site.02.subj.0001.lab.2014222001.iso.1	1624276a>c	TRUE	1624276
site.02.subj.0001.lab.2014222001.iso.1	1624791g>c	TRUE	1624791
site.02.subj.0001.lab.2014222001.iso.1	1625724g>c	TRUE	1625724
site.02.subj.0001.lab.2014222001.iso.1	1630148t>g	TRUE	1630148
site.02.subj.0001.lab.2014222001.iso.1	1639594c>a	TRUE	1639594
site.02.subj.0001.lab.2014222001.iso.1	1644855g>a	TRUE	1644855
site.02.subj.0001.lab.2014222001.iso.1	1645802a>g	TRUE	1645802
site.02.subj.0001.lab.2014222001.iso.1	1647363c>t	TRUE	1647363
site.02.subj.0001.lab.2014222001.iso.1	1650072a>g	TRUE	1650072
site.02.subj.0001.lab.2014222001.iso.1	1671260g>c	TRUE	1671260
site.02.subj.0001.lab.2014222001.iso.1	1676290g>t	TRUE	1676290
site.02.subj.0001.lab.2014222001.iso.1	1684430c>t	TRUE	1684430
site.02.subj.0001.lab.2014222001.iso.1	1689349g>a	TRUE	1689349
site.02.subj.0001.lab.2014222001.iso.1	1692141a>c	TRUE	1692141
site.02.subj.0001.lab.2014222001.iso.1	1693561a>g	TRUE	1693561
site.02.subj.0001.lab.2014222001.iso.1	1698911c>t	TRUE	1698911
site.02.subj.0001.lab.2014222001.iso.1	1704563c>t	TRUE	1704563
site.02.subj.0001.lab.2014222001.iso.1	1706119a>g	TRUE	1706119
site.02.subj.0001.lab.2014222001.iso.1	1710215c>a	TRUE	1710215
site.02.subj.0001.lab.2014222001.iso.1	1711676a>c	TRUE	1711676
site.02.subj.0001.lab.2014222001.iso.1	1728837a>g	TRUE	1728837
site.02.subj.0001.lab.2014222001.iso.1	1735110c>t	TRUE	1735110
site.02.subj.0001.lab.2014222001.iso.1	1751493g>a	TRUE	1751493
site.02.subj.0001.lab.2014222001.iso.1	1752561a>g	TRUE	1752561
site.02.subj.0001.lab.2014222001.iso.1	1755729c>g	TRUE	1755729
site.02.subj.0001.lab.2014222001.iso.1	1758825g>c	TRUE	1758825
site.02.subj.0001.lab.2014222001.iso.1	1759252g>t	TRUE	1759252
site.02.subj.0001.lab.2014222001.iso.1	1760292a>g	TRUE	1760292
site.02.subj.0001.lab.2014222001.iso.1	1769349g>c	TRUE	1769349
site.02.subj.0001.lab.2014222001.iso.1	1778430t>c	TRUE	1778430
site.02.subj.0001.lab.2014222001.iso.1	1797312a>c	TRUE	1797312
site.02.subj.0001.lab.2014222001.iso.1	1798355g>a	TRUE	1798355
site.02.subj.0001.lab.2014222001.iso.1	1803265g>a	TRUE	1803265
site.02.subj.0001.lab.2014222001.iso.1	1804409c>a	TRUE	1804409
site.02.subj.0001.lab.2014222001.iso.1	1817976a>t	TRUE	1817976
site.02.subj.0001.lab.2014222001.iso.1	1819488g>a	TRUE	1819488
site.02.subj.0001.lab.2014222001.iso.1	1836286g>c	TRUE	1836286
site.02.subj.0001.lab.2014222001.iso.1	1847919g>c	TRUE	1847919
site.02.subj.0001.lab.2014222001.iso.1	1854300t>c	TRUE	1854300
site.02.subj.0001.lab.2014222001.iso.1	1856777g>c	TRUE	1856777
site.02.subj.0001.lab.2014222001.iso.1	1868553g>a	TRUE	1868553
site.02.subj.0001.lab.2014222001.iso.1	1885772g>a	TRUE	1885772
site.02.subj.0001.lab.2014222001.iso.1	1891732g>a	TRUE	1891732
site.02.subj.0001.lab.2014222001.iso.1	1901493t>c	TRUE	1901493
site.02.subj.0001.lab.2014222001.iso.1	1907296g>c	TRUE	1907296
site.02.subj.0001.lab.2014222001.iso.1	1912853t>g	TRUE	1912853
site.02.subj.0001.lab.2014222001.iso.1	1914539c>g	TRUE	1914539
site.02.subj.0001.lab.2014222001.iso.1	1917972a>g	TRUE	1917972
site.02.subj.0001.lab.2014222001.iso.1	1931179g>t	TRUE	1931179
site.02.subj.0001.lab.2014222001.iso.1	1933988g>a	TRUE	1933988
site.02.subj.0001.lab.2014222001.iso.1	1942850a>t	TRUE	1942850
site.02.subj.0001.lab.2014222001.iso.1	1944107a>g	TRUE	1944107
site.02.subj.0001.lab.2014222001.iso.1	1944402t>c	TRUE	1944402
site.02.subj.0001.lab.2014222001.iso.1	1950767a>g	TRUE	1950767
site.02.subj.0001.lab.2014222001.iso.1	1952057c>t	TRUE	1952057
site.02.subj.0001.lab.2014222001.iso.1	1954589c>t	TRUE	1954589
site.02.subj.0001.lab.2014222001.iso.1	1956795g>a	TRUE	1956795
site.02.subj.0001.lab.2014222001.iso.1	1960187a>c	TRUE	1960187
site.02.subj.0001.lab.2014222001.iso.1	1960284g>t	TRUE	1960284
site.02.subj.0001.lab.2014222001.iso.1	1964543g>a	TRUE	1964543
site.02.subj.0001.lab.2014222001.iso.1	1965133g>a	TRUE	1965133
site.02.subj.0001.lab.2014222001.iso.1	1967237g>t	TRUE	1967237
site.02.subj.0001.lab.2014222001.iso.1	1993808a>t	TRUE	1993808
site.02.subj.0001.lab.2014222001.iso.1	2002579c>t	TRUE	2002579
site.02.subj.0001.lab.2014222001.iso.1	2012162g>a	TRUE	2012162
site.02.subj.0001.lab.2014222001.iso.1	2022868t>c	TRUE	2022868
site.02.subj.0001.lab.2014222001.iso.1	2045310t>c	TRUE	2045310
site.02.subj.0001.lab.2014222001.iso.1	2049065t>c	TRUE	2049065
site.02.subj.0001.lab.2014222001.iso.1	2049097g>c	TRUE	2049097
site.02.subj.0001.lab.2014222001.iso.1	2051746t>c	TRUE	2051746
site.02.subj.0001.lab.2014222001.iso.1	2052035g>t	TRUE	2052035
site.02.subj.0001.lab.2014222001.iso.1	2055271t>c	TRUE	2055271
site.02.subj.0001.lab.2014222001.iso.1	2057774a>t	TRUE	2057774
site.02.subj.0001.lab.2014222001.iso.1	2095529c>t	TRUE	2095529
site.02.subj.0001.lab.2014222001.iso.1	2096186t>c	TRUE	2096186
site.02.subj.0001.lab.2014222001.iso.1	2097368a>c	TRUE	2097368
site.02.subj.0001.lab.2014222001.iso.1	2105029g>a	TRUE	2105029
site.02.subj.0001.lab.2014222001.iso.1	2108141t>c	TRUE	2108141
site.02.subj.0001.lab.2014222001.iso.1	2116903c>t	TRUE	2116903
site.02.subj.0001.lab.2014222001.iso.1	2117345g>a	TRUE	2117345
site.02.subj.0001.lab.2014222001.iso.1	2128870a>g	TRUE	2128870
site.02.subj.0001.lab.2014222001.iso.1	2135870a>g	TRUE	2135870
site.02.subj.0001.lab.2014222001.iso.1	2141192c>t	TRUE	2141192
site.02.subj.0001.lab.2014222001.iso.1	2141478c>g	TRUE	2141478
site.02.subj.0001.lab.2014222001.iso.1	2143328g>c	TRUE	2143328
site.02.subj.0001.lab.2014222001.iso.1	2147022t>g	TRUE	2147022
site.02.subj.0001.lab.2014222001.iso.1	2177626c>t	TRUE	2177626
site.02.subj.0001.lab.2014222001.iso.1	2191657g>t	TRUE	2191657
site.02.subj.0001.lab.2014222001.iso.1	2202582g>t	TRUE	2202582
site.02.subj.0001.lab.2014222001.iso.1	2207367g>a	TRUE	2207367
site.02.subj.0001.lab.2014222001.iso.1	2211826a>g	TRUE	2211826
site.02.subj.0001.lab.2014222001.iso.1	2216443c>a	TRUE	2216443
site.02.subj.0001.lab.2014222001.iso.1	2223293t>c	TRUE	2223293
site.02.subj.0001.lab.2014222001.iso.1	2228967a>g	TRUE	2228967
site.02.subj.0001.lab.2014222001.iso.1	2234475g>a	TRUE	2234475
site.02.subj.0001.lab.2014222001.iso.1	2235930a>c	TRUE	2235930
site.02.subj.0001.lab.2014222001.iso.1	2239303g>a	TRUE	2239303
site.02.subj.0001.lab.2014222001.iso.1	2245075g>a	TRUE	2245075
site.02.subj.0001.lab.2014222001.iso.1	2245992t>c	TRUE	2245992
site.02.subj.0001.lab.2014222001.iso.1	2251999a>g	TRUE	2251999
site.02.subj.0001.lab.2014222001.iso.1	2255190c>t	TRUE	2255190
site.02.subj.0001.lab.2014222001.iso.1	2255605g>a	TRUE	2255605
site.02.subj.0001.lab.2014222001.iso.1	2257835g>c	TRUE	2257835
site.02.subj.0001.lab.2014222001.iso.1	2260525c>t	TRUE	2260525
site.02.subj.0001.lab.2014222001.iso.1	2264782c>a	TRUE	2264782
site.02.subj.0001.lab.2014222001.iso.1	2265059t>g	TRUE	2265059
site.02.subj.0001.lab.2014222001.iso.1	2269780a>g	TRUE	2269780
site.02.subj.0001.lab.2014222001.iso.1	2270102t>c	TRUE	2270102
site.02.subj.0001.lab.2014222001.iso.1	2281359c>t	TRUE	2281359
site.02.subj.0001.lab.2014222001.iso.1	2282787g>a	TRUE	2282787
site.02.subj.0001.lab.2014222001.iso.1	2285251g>t	TRUE	2285251
site.02.subj.0001.lab.2014222001.iso.1	2287082c>t	TRUE	2287082
site.02.subj.0001.lab.2014222001.iso.1	2287121t>c	TRUE	2287121
site.02.subj.0001.lab.2014222001.iso.1	2310038a>g	TRUE	2310038
site.02.subj.0001.lab.2014222001.iso.1	2313206g>a	TRUE	2313206
site.02.subj.0001.lab.2014222001.iso.1	2326024c>t	TRUE	2326024
site.02.subj.0001.lab.2014222001.iso.1	2326402t>c	TRUE	2326402
site.02.subj.0001.lab.2014222001.iso.1	2326787g>a	TRUE	2326787
site.02.subj.0001.lab.2014222001.iso.1	2329533t>c	TRUE	2329533
site.02.subj.0001.lab.2014222001.iso.1	2334007t>c	TRUE	2334007
site.02.subj.0001.lab.2014222001.iso.1	2335075a>g	TRUE	2335075
site.02.subj.0001.lab.2014222001.iso.1	2335494a>g	TRUE	2335494
site.02.subj.0001.lab.2014222001.iso.1	2341636c>g	TRUE	2341636
site.02.subj.0001.lab.2014222001.iso.1	2342412a>c	TRUE	2342412
site.02.subj.0001.lab.2014222001.iso.1	2345037c>a	TRUE	2345037
site.02.subj.0001.lab.2014222001.iso.1	2348446c>g	TRUE	2348446
site.02.subj.0001.lab.2014222001.iso.1	2356012c>t	TRUE	2356012
site.02.subj.0001.lab.2014222001.iso.1	2361604c>g	TRUE	2361604
site.02.subj.0001.lab.2014222001.iso.1	2362041c>a	TRUE	2362041
site.02.subj.0001.lab.2014222001.iso.1	2382692t>g	TRUE	2382692
site.02.subj.0001.lab.2014222001.iso.1	2386389g>a	TRUE	2386389
site.02.subj.0001.lab.2014222001.iso.1	2387733a>g	TRUE	2387733
site.02.subj.0001.lab.2014222001.iso.1	2389986c>t	TRUE	2389986
site.02.subj.0001.lab.2014222001.iso.1	2401509g>a	TRUE	2401509
site.02.subj.0001.lab.2014222001.iso.1	2415656c>g	TRUE	2415656
site.02.subj.0001.lab.2014222001.iso.1	2424925t>c	TRUE	2424925
site.02.subj.0001.lab.2014222001.iso.1	2427471t>g	TRUE	2427471
site.02.subj.0001.lab.2014222001.iso.1	2436247c>t	TRUE	2436247
site.02.subj.0001.lab.2014222001.iso.1	2440061c>a	TRUE	2440061
site.02.subj.0001.lab.2014222001.iso.1	2440926c>a	TRUE	2440926
site.02.subj.0001.lab.2014222001.iso.1	2446407c>g	TRUE	2446407
site.02.subj.0001.lab.2014222001.iso.1	2447396t>g	TRUE	2447396
site.02.subj.0001.lab.2014222001.iso.1	2456256a>c	TRUE	2456256
site.02.subj.0001.lab.2014222001.iso.1	2462871c>t	TRUE	2462871
site.02.subj.0001.lab.2014222001.iso.1	2499726g>a	TRUE	2499726
site.02.subj.0001.lab.2014222001.iso.1	2509140c>g	TRUE	2509140
site.02.subj.0001.lab.2014222001.iso.1	2509722a>g	TRUE	2509722
site.02.subj.0001.lab.2014222001.iso.1	2521342t>c	TRUE	2521342
site.02.subj.0001.lab.2014222001.iso.1	2529680t>c	TRUE	2529680
site.02.subj.0001.lab.2014222001.iso.1	2531742t>c	TRUE	2531742
site.02.subj.0001.lab.2014222001.iso.1	2545269g>a	TRUE	2545269
site.02.subj.0001.lab.2014222001.iso.1	2556092c>t	TRUE	2556092
site.02.subj.0001.lab.2014222001.iso.1	2573756c>a	TRUE	2573756
site.02.subj.0001.lab.2014222001.iso.1	2586127t>c	TRUE	2586127
site.02.subj.0001.lab.2014222001.iso.1	2591371c>t	TRUE	2591371
site.02.subj.0001.lab.2014222001.iso.1	2598400t>c	TRUE	2598400
site.02.subj.0001.lab.2014222001.iso.1	2600689t>c	TRUE	2600689
site.02.subj.0001.lab.2014222001.iso.1	2612632g>t	TRUE	2612632
site.02.subj.0001.lab.2014222001.iso.1	2615812c>g	TRUE	2615812
site.02.subj.0001.lab.2014222001.iso.1	2620500g>t	TRUE	2620500
site.02.subj.0001.lab.2014222001.iso.1	2651706g>a	TRUE	2651706
site.02.subj.0001.lab.2014222001.iso.1	2656225t>c	TRUE	2656225
site.02.subj.0001.lab.2014222001.iso.1	2660319g>c	TRUE	2660319
site.02.subj.0001.lab.2014222001.iso.1	2678778g>c	TRUE	2678778
site.02.subj.0001.lab.2014222001.iso.1	2680658t>g	TRUE	2680658
site.02.subj.0001.lab.2014222001.iso.1	2695378g>c	TRUE	2695378
site.02.subj.0001.lab.2014222001.iso.1	2704416c>g	TRUE	2704416
site.02.subj.0001.lab.2014222001.iso.1	2713795g>a	TRUE	2713795
site.02.subj.0001.lab.2014222001.iso.1	2718852a>c	TRUE	2718852
site.02.subj.0001.lab.2014222001.iso.1	2733385g>a	TRUE	2733385
site.02.subj.0001.lab.2014222001.iso.1	2734074t>c	TRUE	2734074
site.02.subj.0001.lab.2014222001.iso.1	2736981g>a	TRUE	2736981
site.02.subj.0001.lab.2014222001.iso.1	2739131a>g	TRUE	2739131
site.02.subj.0001.lab.2014222001.iso.1	2751804g>a	TRUE	2751804
site.02.subj.0001.lab.2014222001.iso.1	2752698c>a	TRUE	2752698
site.02.subj.0001.lab.2014222001.iso.1	2766874g>t	TRUE	2766874
site.02.subj.0001.lab.2014222001.iso.1	2779136a>g	TRUE	2779136
site.02.subj.0001.lab.2014222001.iso.1	2786952t>c	TRUE	2786952
site.02.subj.0001.lab.2014222001.iso.1	2809621a>g	TRUE	2809621
site.02.subj.0001.lab.2014222001.iso.1	2814215g>c	TRUE	2814215
site.02.subj.0001.lab.2014222001.iso.1	2818837t>c	TRUE	2818837
site.02.subj.0001.lab.2014222001.iso.1	2821342g>a	TRUE	2821342
site.02.subj.0001.lab.2014222001.iso.1	2822255a>c	TRUE	2822255
site.02.subj.0001.lab.2014222001.iso.1	2827984g>t	TRUE	2827984
site.02.subj.0001.lab.2014222001.iso.1	2828019t>c	TRUE	2828019
site.02.subj.0001.lab.2014222001.iso.1	2830525c>a	TRUE	2830525
site.02.subj.0001.lab.2014222001.iso.1	2855259t>c	TRUE	2855259
site.02.subj.0001.lab.2014222001.iso.1	2865760a>g	TRUE	2865760
site.02.subj.0001.lab.2014222001.iso.1	2865882t>c	TRUE	2865882
site.02.subj.0001.lab.2014222001.iso.1	2868925g>a	TRUE	2868925
site.02.subj.0001.lab.2014222001.iso.1	2871866c>t	TRUE	2871866
site.02.subj.0001.lab.2014222001.iso.1	2876703c>g	TRUE	2876703
site.02.subj.0001.lab.2014222001.iso.1	2880702g>c	TRUE	2880702
site.02.subj.0001.lab.2014222001.iso.1	2888201t>c	TRUE	2888201
site.02.subj.0001.lab.2014222001.iso.1	2889633t>c	TRUE	2889633
site.02.subj.0001.lab.2014222001.iso.1	2891267c>t	TRUE	2891267
site.02.subj.0001.lab.2014222001.iso.1	2891728a>g	TRUE	2891728
site.02.subj.0001.lab.2014222001.iso.1	2894208c>t	TRUE	2894208
site.02.subj.0001.lab.2014222001.iso.1	2894731g>a	TRUE	2894731
site.02.subj.0001.lab.2014222001.iso.1	2900706a>g	TRUE	2900706
site.02.subj.0001.lab.2014222001.iso.1	2910461c>a	TRUE	2910461
site.02.subj.0001.lab.2014222001.iso.1	2911293g>c	TRUE	2911293
site.02.subj.0001.lab.2014222001.iso.1	2912294a>c	TRUE	2912294
site.02.subj.0001.lab.2014222001.iso.1	2913091g>a	TRUE	2913091
site.02.subj.0001.lab.2014222001.iso.1	2919828g>a	TRUE	2919828
site.02.subj.0001.lab.2014222001.iso.1	2923391a>g	TRUE	2923391
site.02.subj.0001.lab.2014222001.iso.1	2925625c>t	TRUE	2925625
site.02.subj.0001.lab.2014222001.iso.1	2926654c>g	TRUE	2926654
site.02.subj.0001.lab.2014222001.iso.1	2927939t>c	TRUE	2927939
site.02.subj.0001.lab.2014222001.iso.1	2938327c>t	TRUE	2938327
site.02.subj.0001.lab.2014222001.iso.1	2939373c>g	TRUE	2939373
site.02.subj.0001.lab.2014222001.iso.1	2939657a>g	TRUE	2939657
site.02.subj.0001.lab.2014222001.iso.1	2945342g>a	TRUE	2945342
site.02.subj.0001.lab.2014222001.iso.1	2953379c>a	TRUE	2953379
site.02.subj.0001.lab.2014222001.iso.1	2954439a>g	TRUE	2954439
site.02.subj.0001.lab.2014222001.iso.1	2962658c>t	TRUE	2962658
site.02.subj.0001.lab.2014222001.iso.1	2963928g>a	TRUE	2963928
site.02.subj.0001.lab.2014222001.iso.1	2970649c>t	TRUE	2970649
site.02.subj.0001.lab.2014222001.iso.1	2970820a>g	TRUE	2970820
site.02.subj.0001.lab.2014222001.iso.1	2978220g>a	TRUE	2978220
site.02.subj.0001.lab.2014222001.iso.1	2982231g>a	TRUE	2982231
site.02.subj.0001.lab.2014222001.iso.1	2984740a>g	TRUE	2984740
site.02.subj.0001.lab.2014222001.iso.1	3004147c>a	TRUE	3004147
site.02.subj.0001.lab.2014222001.iso.1	3005185c>a	TRUE	3005185
site.02.subj.0001.lab.2014222001.iso.1	3009386g>a	TRUE	3009386
site.02.subj.0001.lab.2014222001.iso.1	3009692a>g	TRUE	3009692
site.02.subj.0001.lab.2014222001.iso.1	3017465t>c	TRUE	3017465
site.02.subj.0001.lab.2014222001.iso.1	3036437c>a	TRUE	3036437
site.02.subj.0001.lab.2014222001.iso.1	3037917c>t	TRUE	3037917
site.02.subj.0001.lab.2014222001.iso.1	3040001a>c	TRUE	3040001
site.02.subj.0001.lab.2014222001.iso.1	3041871c>a	TRUE	3041871
site.02.subj.0001.lab.2014222001.iso.1	3066099g>a	TRUE	3066099
site.02.subj.0001.lab.2014222001.iso.1	3068320a>g	TRUE	3068320
site.02.subj.0001.lab.2014222001.iso.1	3080795t>c	TRUE	3080795
site.02.subj.0001.lab.2014222001.iso.1	3084375c>t	TRUE	3084375
site.02.subj.0001.lab.2014222001.iso.1	3086788a>g	TRUE	3086788
site.02.subj.0001.lab.2014222001.iso.1	3089298g>c	TRUE	3089298
site.02.subj.0001.lab.2014222001.iso.1	3103682a>g	TRUE	3103682
site.02.subj.0001.lab.2014222001.iso.1	3118000a>g	TRUE	3118000
site.02.subj.0001.lab.2014222001.iso.1	3126279g>a	TRUE	3126279
site.02.subj.0001.lab.2014222001.iso.1	3133536a>g	TRUE	3133536
site.02.subj.0001.lab.2014222001.iso.1	3137058c>t	TRUE	3137058
site.02.subj.0001.lab.2014222001.iso.1	3153828c>a	TRUE	3153828
site.02.subj.0001.lab.2014222001.iso.1	3170166g>t	TRUE	3170166
site.02.subj.0001.lab.2014222001.iso.1	3177884c>a	TRUE	3177884
site.02.subj.0001.lab.2014222001.iso.1	3226181t>g	TRUE	3226181
site.02.subj.0001.lab.2014222001.iso.1	3228143g>t	TRUE	3228143
site.02.subj.0001.lab.2014222001.iso.1	3231354g>c	TRUE	3231354
site.02.subj.0001.lab.2014222001.iso.1	3234980g>a	TRUE	3234980
site.02.subj.0001.lab.2014222001.iso.1	3245654g>a	TRUE	3245654
site.02.subj.0001.lab.2014222001.iso.1	3256494a>g	TRUE	3256494
site.02.subj.0001.lab.2014222001.iso.1	3269581a>g	TRUE	3269581
site.02.subj.0001.lab.2014222001.iso.1	3270784a>g	TRUE	3270784
site.02.subj.0001.lab.2014222001.iso.1	3276160g>a	TRUE	3276160
site.02.subj.0001.lab.2014222001.iso.1	3292987c>t	TRUE	3292987
site.02.subj.0001.lab.2014222001.iso.1	3301353t>g	TRUE	3301353
site.02.subj.0001.lab.2014222001.iso.1	3304835t>g	TRUE	3304835
site.02.subj.0001.lab.2014222001.iso.1	3304970a>g	TRUE	3304970
site.02.subj.0001.lab.2014222001.iso.1	3308606c>t	TRUE	3308606
site.02.subj.0001.lab.2014222001.iso.1	3312069c>a	TRUE	3312069
site.02.subj.0001.lab.2014222001.iso.1	3336825a>g	TRUE	3336825
site.02.subj.0001.lab.2014222001.iso.1	3338603c>g	TRUE	3338603
site.02.subj.0001.lab.2014222001.iso.1	3343150t>c	TRUE	3343150
site.02.subj.0001.lab.2014222001.iso.1	3358235a>t	TRUE	3358235
site.02.subj.0001.lab.2014222001.iso.1	3363338a>g	TRUE	3363338
site.02.subj.0001.lab.2014222001.iso.1	3367765c>t	TRUE	3367765
site.02.subj.0001.lab.2014222001.iso.1	3388907c>t	TRUE	3388907
site.02.subj.0001.lab.2014222001.iso.1	3393033c>t	TRUE	3393033
site.02.subj.0001.lab.2014222001.iso.1	3395350t>g	TRUE	3395350
site.02.subj.0001.lab.2014222001.iso.1	3402816g>a	TRUE	3402816
site.02.subj.0001.lab.2014222001.iso.1	3419560c>t	TRUE	3419560
site.02.subj.0001.lab.2014222001.iso.1	3425854c>t	TRUE	3425854
site.02.subj.0001.lab.2014222001.iso.1	3428917c>a	TRUE	3428917
site.02.subj.0001.lab.2014222001.iso.1	3440464t>g	TRUE	3440464
site.02.subj.0001.lab.2014222001.iso.1	3440468g>c	TRUE	3440468
site.02.subj.0001.lab.2014222001.iso.1	3444930c>t	TRUE	3444930
site.02.subj.0001.lab.2014222001.iso.1	3456666a>g	TRUE	3456666
site.02.subj.0001.lab.2014222001.iso.1	3462135c>g	TRUE	3462135
site.02.subj.0001.lab.2014222001.iso.1	3486977a>g	TRUE	3486977
site.02.subj.0001.lab.2014222001.iso.1	3490846c>t	TRUE	3490846
site.02.subj.0001.lab.2014222001.iso.1	3503895c>t	TRUE	3503895
site.02.subj.0001.lab.2014222001.iso.1	3518167a>g	TRUE	3518167
site.02.subj.0001.lab.2014222001.iso.1	3518555a>g	TRUE	3518555
site.02.subj.0001.lab.2014222001.iso.1	3520977g>c	TRUE	3520977
site.02.subj.0001.lab.2014222001.iso.1	3543018c>g	TRUE	3543018
site.02.subj.0001.lab.2014222001.iso.1	3556275t>c	TRUE	3556275
site.02.subj.0001.lab.2014222001.iso.1	3559192g>a	TRUE	3559192
site.02.subj.0001.lab.2014222001.iso.1	3570692g>a	TRUE	3570692
site.02.subj.0001.lab.2014222001.iso.1	3573582c>t	TRUE	3573582
site.02.subj.0001.lab.2014222001.iso.1	3581414a>g	TRUE	3581414
site.02.subj.0001.lab.2014222001.iso.1	3583640g>a	TRUE	3583640
site.02.subj.0001.lab.2014222001.iso.1	3591063a>g	TRUE	3591063
site.02.subj.0001.lab.2014222001.iso.1	3604821g>c	TRUE	3604821
site.02.subj.0001.lab.2014222001.iso.1	3608514c>t	TRUE	3608514
site.02.subj.0001.lab.2014222001.iso.1	3614982a>g	TRUE	3614982
site.02.subj.0001.lab.2014222001.iso.1	3619209g>t	TRUE	3619209
site.02.subj.0001.lab.2014222001.iso.1	3622441t>g	TRUE	3622441
site.02.subj.0001.lab.2014222001.iso.1	3625065a>c	TRUE	3625065
site.02.subj.0001.lab.2014222001.iso.1	3643703g>a	TRUE	3643703
site.02.subj.0001.lab.2014222001.iso.1	3689523c>a	TRUE	3689523
site.02.subj.0001.lab.2014222001.iso.1	3704596g>c	TRUE	3704596
site.02.subj.0001.lab.2014222001.iso.1	3704686t>c	TRUE	3704686
site.02.subj.0001.lab.2014222001.iso.1	3713652g>a	TRUE	3713652
site.02.subj.0001.lab.2014222001.iso.1	3714211c>a	TRUE	3714211
site.02.subj.0001.lab.2014222001.iso.1	3714757a>c	TRUE	3714757
site.02.subj.0001.lab.2014222001.iso.1	3718357c>t	TRUE	3718357
site.02.subj.0001.lab.2014222001.iso.1	3718379g>c	TRUE	3718379
site.02.subj.0001.lab.2014222001.iso.1	3721806c>g	TRUE	3721806
site.02.subj.0001.lab.2014222001.iso.1	3736628a>c	TRUE	3736628
site.02.subj.0001.lab.2014222001.iso.1	3763488g>c	TRUE	3763488
site.02.subj.0001.lab.2014222001.iso.1	3765430t>c	TRUE	3765430
site.02.subj.0001.lab.2014222001.iso.1	3770457a>g	TRUE	3770457
site.02.subj.0001.lab.2014222001.iso.1	3777185g>a	TRUE	3777185
site.02.subj.0001.lab.2014222001.iso.1	3798095t>g	TRUE	3798095
site.02.subj.0001.lab.2014222001.iso.1	3798162g>a	TRUE	3798162
site.02.subj.0001.lab.2014222001.iso.1	3798665c>t	TRUE	3798665
site.02.subj.0001.lab.2014222001.iso.1	3817117c>a	TRUE	3817117
site.02.subj.0001.lab.2014222001.iso.1	3823159t>a	TRUE	3823159
site.02.subj.0001.lab.2014222001.iso.1	3824390g>t	TRUE	3824390
site.02.subj.0001.lab.2014222001.iso.1	3826684c>t	TRUE	3826684
site.02.subj.0001.lab.2014222001.iso.1	3829770a>g	TRUE	3829770
site.02.subj.0001.lab.2014222001.iso.1	3831291a>c	TRUE	3831291
site.02.subj.0001.lab.2014222001.iso.1	3836047g>a	TRUE	3836047
site.02.subj.0001.lab.2014222001.iso.1	3838871t>c	TRUE	3838871
site.02.subj.0001.lab.2014222001.iso.1	3844337g>a	TRUE	3844337
site.02.subj.0001.lab.2014222001.iso.1	3844992a>t	TRUE	3844992
site.02.subj.0001.lab.2014222001.iso.1	3859893g>a	TRUE	3859893
site.02.subj.0001.lab.2014222001.iso.1	3864995a>g	TRUE	3864995
site.02.subj.0001.lab.2014222001.iso.1	3875366c>a	TRUE	3875366
site.02.subj.0001.lab.2014222001.iso.1	3877421t>c	TRUE	3877421
site.02.subj.0001.lab.2014222001.iso.1	3878547a>o	TRUE	3878547
site.02.subj.0001.lab.2014222001.iso.1	3879425c>t	TRUE	3879425
site.02.subj.0001.lab.2014222001.iso.1	3880749g>a	TRUE	3880749
site.02.subj.0001.lab.2014222001.iso.1	3885886a>g	TRUE	3885886
site.02.subj.0001.lab.2014222001.iso.1	3886203a>g	TRUE	3886203
site.02.subj.0001.lab.2014222001.iso.1	3886878a>g	TRUE	3886878
site.02.subj.0001.lab.2014222001.iso.1	3892671a>g	TRUE	3892671
site.02.subj.0001.lab.2014222001.iso.1	3896340t>g	TRUE	3896340
site.02.subj.0001.lab.2014222001.iso.1	3898408a>g	TRUE	3898408
site.02.subj.0001.lab.2014222001.iso.1	3898775g>a	TRUE	3898775
site.02.subj.0001.lab.2014222001.iso.1	3899045g>a	TRUE	3899045
site.02.subj.0001.lab.2014222001.iso.1	3907451c>t	TRUE	3907451
site.02.subj.0001.lab.2014222001.iso.1	3922214g>a	TRUE	3922214
site.02.subj.0001.lab.2014222001.iso.1	3930983c>t	TRUE	3930983
site.02.subj.0001.lab.2014222001.iso.1	3952800g>a	TRUE	3952800
site.02.subj.0001.lab.2014222001.iso.1	3955828c>g	TRUE	3955828
site.02.subj.0001.lab.2014222001.iso.1	3958403a>g	TRUE	3958403
site.02.subj.0001.lab.2014222001.iso.1	3959418c>t	TRUE	3959418
site.02.subj.0001.lab.2014222001.iso.1	3965965c>t	TRUE	3965965
site.02.subj.0001.lab.2014222001.iso.1	3966059c>g	TRUE	3966059
site.02.subj.0001.lab.2014222001.iso.1	3977676t>g	TRUE	3977676
site.02.subj.0001.lab.2014222001.iso.1	3987361g>c	TRUE	3987361
site.02.subj.0001.lab.2014222001.iso.1	3990402g>a	TRUE	3990402
site.02.subj.0001.lab.2014222001.iso.1	3990948c>a	TRUE	3990948
site.02.subj.0001.lab.2014222001.iso.1	4004036c>t	TRUE	4004036
site.02.subj.0001.lab.2014222001.iso.1	4005607t>c	TRUE	4005607
site.02.subj.0001.lab.2014222001.iso.1	4007564g>a	TRUE	4007564
site.02.subj.0001.lab.2014222001.iso.1	4024273a>g	TRUE	4024273
site.02.subj.0001.lab.2014222001.iso.1	4026899g>a	TRUE	4026899
site.02.subj.0001.lab.2014222001.iso.1	4034827c>t	TRUE	4034827
site.02.subj.0001.lab.2014222001.iso.1	4037283a>c	TRUE	4037283
site.02.subj.0001.lab.2014222001.iso.1	4044836c>t	TRUE	4044836
site.02.subj.0001.lab.2014222001.iso.1	4051823a>g	TRUE	4051823
site.02.subj.0001.lab.2014222001.iso.1	4055801c>t	TRUE	4055801
site.02.subj.0001.lab.2014222001.iso.1	4055993c>t	TRUE	4055993
site.02.subj.0001.lab.2014222001.iso.1	4059904a>g	TRUE	4059904
site.02.subj.0001.lab.2014222001.iso.1	4074738g>a	TRUE	4074738
site.02.subj.0001.lab.2014222001.iso.1	4099481g>a	TRUE	4099481
site.02.subj.0001.lab.2014222001.iso.1	4100975t>c	TRUE	4100975
site.02.subj.0001.lab.2014222001.iso.1	4111303g>c	TRUE	4111303
site.02.subj.0001.lab.2014222001.iso.1	4116773t>c	TRUE	4116773
site.02.subj.0001.lab.2014222001.iso.1	4117614g>a	TRUE	4117614
site.02.subj.0001.lab.2014222001.iso.1	4140319c>t	TRUE	4140319
site.02.subj.0001.lab.2014222001.iso.1	4142063a>c	TRUE	4142063
site.02.subj.0001.lab.2014222001.iso.1	4156099g>t	TRUE	4156099
site.02.subj.0001.lab.2014222001.iso.1	4157020g>a	TRUE	4157020
site.02.subj.0001.lab.2014222001.iso.1	4161581c>t	TRUE	4161581
site.02.subj.0001.lab.2014222001.iso.1	4162339a>g	TRUE	4162339
site.02.subj.0001.lab.2014222001.iso.1	4182695g>a	TRUE	4182695
site.02.subj.0001.lab.2014222001.iso.1	4187485t>c	TRUE	4187485
site.02.subj.0001.lab.2014222001.iso.1	4187817a>g	TRUE	4187817
site.02.subj.0001.lab.2014222001.iso.1	4204441t>c	TRUE	4204441
site.02.subj.0001.lab.2014222001.iso.1	4210274t>c	TRUE	4210274
site.02.subj.0001.lab.2014222001.iso.1	4222882a>g	TRUE	4222882
site.02.subj.0001.lab.2014222001.iso.1	4234402g>c	TRUE	4234402
site.02.subj.0001.lab.2014222001.iso.1	4238963c>t	TRUE	4238963
site.02.subj.0001.lab.2014222001.iso.1	4242643c>t	TRUE	4242643
site.02.subj.0001.lab.2014222001.iso.1	4246508g>a	TRUE	4246508
site.02.subj.0001.lab.2014222001.iso.1	4255922t>c	TRUE	4255922
site.02.subj.0001.lab.2014222001.iso.1	4257220t>c	TRUE	4257220
site.02.subj.0001.lab.2014222001.iso.1	4261267g>a	TRUE	4261267
site.02.subj.0001.lab.2014222001.iso.1	4268928c>t	TRUE	4268928
site.02.subj.0001.lab.2014222001.iso.1	4269375g>a	TRUE	4269375
site.02.subj.0001.lab.2014222001.iso.1	4286934g>a	TRUE	4286934
site.02.subj.0001.lab.2014222001.iso.1	4291593c>t	TRUE	4291593
site.02.subj.0001.lab.2014222001.iso.1	4293406c>t	TRUE	4293406
site.02.subj.0001.lab.2014222001.iso.1	4306155c>t	TRUE	4306155
site.02.subj.0001.lab.2014222001.iso.1	4307179g>a	TRUE	4307179
site.02.subj.0001.lab.2014222001.iso.1	4307886c>t	TRUE	4307886
site.02.subj.0001.lab.2014222001.iso.1	4310095c>g	TRUE	4310095
site.02.subj.0001.lab.2014222001.iso.1	4338732g>a	TRUE	4338732
site.02.subj.0001.lab.2014222001.iso.1	4351039g>t	TRUE	4351039
site.02.subj.0001.lab.2014222001.iso.1	4356110g>c	TRUE	4356110
site.02.subj.0001.lab.2014222001.iso.1	4365784g>t	TRUE	4365784
site.02.subj.0001.lab.2014222001.iso.1	4366272c>g	TRUE	4366272
site.02.subj.0001.lab.2014222001.iso.1	4373067t>c	TRUE	4373067
site.02.subj.0001.lab.2014222001.iso.1	4374336c>t	TRUE	4374336
site.02.subj.0001.lab.2014222001.iso.1	4375628c>a	TRUE	4375628
site.02.subj.0001.lab.2014222001.iso.1	4375673c>g	TRUE	4375673
site.02.subj.0001.lab.2014222001.iso.1	4379680g>c	TRUE	4379680
site.02.subj.0001.lab.2014222001.iso.1	4382054a>g	TRUE	4382054
site.02.subj.0001.lab.2014222001.iso.1	4382275c>a	TRUE	4382275
site.02.subj.0001.lab.2014222001.iso.1	4383812c>t	TRUE	4383812
site.02.subj.0001.lab.2014222001.iso.1	4386376c>t	TRUE	4386376
site.02.subj.0001.lab.2014222001.iso.1	4389197c>g	TRUE	4389197
site.02.subj.0001.lab.2014222001.iso.1	25957_indel	FALSE	25957
site.02.subj.0001.lab.2014222001.iso.1	37553_indel	FALSE	37553
site.02.subj.0001.lab.2014222001.iso.1	125830_indel	FALSE	125830
site.02.subj.0001.lab.2014222001.iso.1	131174_indel	FALSE	131174
site.02.subj.0001.lab.2014222001.iso.1	424011_indel	FALSE	424011
site.02.subj.0001.lab.2014222001.iso.1	424320_indel	FALSE	424320
site.02.subj.0001.lab.2014222001.iso.1	467480_indel	FALSE	467480
site.02.subj.0001.lab.2014222001.iso.1	467507_indel	FALSE	467507
site.02.subj.0001.lab.2014222001.iso.1	677227_indel	FALSE	677227
site.02.subj.0001.lab.2014222001.iso.1	718520_indel	FALSE	718520
site.02.subj.0001.lab.2014222001.iso.1	742634_indel	FALSE	742634
site.02.subj.0001.lab.2014222001.iso.1	802427_indel	FALSE	802427
site.02.subj.0001.lab.2014222001.iso.1	854252_indel	FALSE	854252
site.02.subj.0001.lab.2014222001.iso.1	874835_indel	FALSE	874835
site.02.subj.0001.lab.2014222001.iso.1	968422_indel	FALSE	968422
site.02.subj.0001.lab.2014222001.iso.1	1010201_indel	FALSE	1010201
site.02.subj.0001.lab.2014222001.iso.1	1083304_indel	FALSE	1083304
site.02.subj.0001.lab.2014222001.iso.1	1163970_indel	FALSE	1163970
site.02.subj.0001.lab.2014222001.iso.1	1168715_indel	FALSE	1168715
site.02.subj.0001.lab.2014222001.iso.1	1365837_indel	FALSE	1365837
site.02.subj.0001.lab.2014222001.iso.1	1753519_indel	FALSE	1753519
site.02.subj.0001.lab.2014222001.iso.1	1894300_indel	FALSE	1894300
site.02.subj.0001.lab.2014222001.iso.1	2094911_indel	FALSE	2094911
site.02.subj.0001.lab.2014222001.iso.1	2109508_indel	FALSE	2109508
site.02.subj.0001.lab.2014222001.iso.1	2137521_indel	FALSE	2137521
site.02.subj.0001.lab.2014222001.iso.1	2348848_indel	FALSE	2348848
site.02.subj.0001.lab.2014222001.iso.1	2358029_indel	FALSE	2358029
site.02.subj.0001.lab.2014222001.iso.1	2368564_indel	FALSE	2368564
site.02.subj.0001.lab.2014222001.iso.1	2525721_indel	FALSE	2525721
site.02.subj.0001.lab.2014222001.iso.1	2534562_indel	FALSE	2534562
site.02.subj.0001.lab.2014222001.iso.1	2704884_indel	FALSE	2704884
site.02.subj.0001.lab.2014222001.iso.1	2772686_indel	FALSE	2772686
site.02.subj.0001.lab.2014222001.iso.1	2881597_indel	FALSE	2881597
site.02.subj.0001.lab.2014222001.iso.1	2970625_indel	FALSE	2970625
site.02.subj.0001.lab.2014222001.iso.1	2990584_indel	FALSE	2990584
site.02.subj.0001.lab.2014222001.iso.1	3004144_indel	FALSE	3004144
site.02.subj.0001.lab.2014222001.iso.1	3190145_indel	FALSE	3190145
site.02.subj.0001.lab.2014222001.iso.1	3415180_indel	FALSE	3415180
site.02.subj.0001.lab.2014222001.iso.1	3473996_indel	FALSE	3473996
site.02.subj.0001.lab.2014222001.iso.1	3580636_indel	FALSE	3580636
site.02.subj.0001.lab.2014222001.iso.1	3596273_indel	FALSE	3596273
site.02.subj.0001.lab.2014222001.iso.1	3844756_indel	FALSE	3844756
site.02.subj.0001.lab.2014222001.iso.1	3862472_indel	FALSE	3862472
site.02.subj.0001.lab.2014222001.iso.1	4121099_indel	FALSE	4121099
site.02.subj.0001.lab.2014222001.iso.1	4193997_indel	FALSE	4193997
site.02.subj.0001.lab.2014222001.iso.1	4197138_indel	FALSE	4197138
site.02.subj.0001.lab.2014222001.iso.1	4198608_indel	FALSE	4198608
site.02.subj.0001.lab.2014222001.iso.1	4215541_indel	FALSE	4215541
site.02.subj.0001.lab.2014222001.iso.1	4337111_indel	FALSE	4337111
site.02.subj.0001.lab.2014222001.iso.1	4338587_indel	FALSE	4338587
site.02.subj.0001.lab.2014222001.iso.1	4358979_indel	FALSE	4358979
site.02.subj.0001.lab.2014222001.iso.1	4383144_indel	FALSE	4383144
site.02.subj.0001.lab.2014222001.iso.1	4400660_indel	FALSE	4400660
site.02.subj.0001.lab.2014222001.iso.1	4409797_indel	FALSE	4409797
site.02.subj.0002.lab.2014222005.iso.1	1977a>g	TRUE	1977
site.02.subj.0002.lab.2014222005.iso.1	4013t>c	TRUE	4013
site.02.subj.0002.lab.2014222005.iso.1	7362g>c	TRUE	7362
site.02.subj.0002.lab.2014222005.iso.1	7585g>c	TRUE	7585
site.02.subj.0002.lab.2014222005.iso.1	7892g>a	TRUE	7892
site.02.subj.0002.lab.2014222005.iso.1	9304g>a	TRUE	9304
site.02.subj.0002.lab.2014222005.iso.1	11879t>c	TRUE	11879
site.02.subj.0002.lab.2014222005.iso.1	12555c>t	TRUE	12555
site.02.subj.0002.lab.2014222005.iso.1	14785t>c	TRUE	14785
site.02.subj.0002.lab.2014222005.iso.1	21795c>t	TRUE	21795
site.02.subj.0002.lab.2014222005.iso.1	23089a>g	TRUE	23089
site.02.subj.0002.lab.2014222005.iso.1	26959g>c	TRUE	26959
site.02.subj.0002.lab.2014222005.iso.1	30532c>t	TRUE	30532
site.02.subj.0002.lab.2014222005.iso.1	33312c>a	TRUE	33312
site.02.subj.0002.lab.2014222005.iso.1	34044t>c	TRUE	34044
site.02.subj.0002.lab.2014222005.iso.1	35010g>c	TRUE	35010
site.02.subj.0002.lab.2014222005.iso.1	37031c>g	TRUE	37031
site.02.subj.0002.lab.2014222005.iso.1	42967c>g	TRUE	42967
site.02.subj.0002.lab.2014222005.iso.1	58227g>a	TRUE	58227
site.02.subj.0002.lab.2014222005.iso.1	62049a>g	TRUE	62049
site.02.subj.0002.lab.2014222005.iso.1	63148g>t	TRUE	63148
site.02.subj.0002.lab.2014222005.iso.1	66477c>t	TRUE	66477
site.02.subj.0002.lab.2014222005.iso.1	69989g>a	TRUE	69989
site.02.subj.0002.lab.2014222005.iso.1	70816a>g	TRUE	70816
site.02.subj.0002.lab.2014222005.iso.1	72268c>g	TRUE	72268
site.02.subj.0002.lab.2014222005.iso.1	75940g>c	TRUE	75940
site.02.subj.0002.lab.2014222005.iso.1	80616c>g	TRUE	80616
site.02.subj.0002.lab.2014222005.iso.1	92199t>g	TRUE	92199
site.02.subj.0002.lab.2014222005.iso.1	106371g>a	TRUE	106371
site.02.subj.0002.lab.2014222005.iso.1	113142g>a	TRUE	113142
site.02.subj.0002.lab.2014222005.iso.1	116000t>g	TRUE	116000
site.02.subj.0002.lab.2014222005.iso.1	122109t>c	TRUE	122109
site.02.subj.0002.lab.2014222005.iso.1	125560a>g	TRUE	125560
site.02.subj.0002.lab.2014222005.iso.1	133839c>t	TRUE	133839
site.02.subj.0002.lab.2014222005.iso.1	146087a>g	TRUE	146087
site.02.subj.0002.lab.2014222005.iso.1	148748g>c	TRUE	148748
site.02.subj.0002.lab.2014222005.iso.1	154283t>c	TRUE	154283
site.02.subj.0002.lab.2014222005.iso.1	161904a>c	TRUE	161904
site.02.subj.0002.lab.2014222005.iso.1	177857c>t	TRUE	177857
site.02.subj.0002.lab.2014222005.iso.1	179793g>c	TRUE	179793
site.02.subj.0002.lab.2014222005.iso.1	187439c>g	TRUE	187439
site.02.subj.0002.lab.2014222005.iso.1	188800a>g	TRUE	188800
site.02.subj.0002.lab.2014222005.iso.1	194681c>g	TRUE	194681
site.02.subj.0002.lab.2014222005.iso.1	196642c>t	TRUE	196642
site.02.subj.0002.lab.2014222005.iso.1	204426t>c	TRUE	204426
site.02.subj.0002.lab.2014222005.iso.1	206339t>c	TRUE	206339
site.02.subj.0002.lab.2014222005.iso.1	212629g>a	TRUE	212629
site.02.subj.0002.lab.2014222005.iso.1	213335g>c	TRUE	213335
site.02.subj.0002.lab.2014222005.iso.1	223535g>c	TRUE	223535
site.02.subj.0002.lab.2014222005.iso.1	223942t>c	TRUE	223942
site.02.subj.0002.lab.2014222005.iso.1	223986g>a	TRUE	223986
site.02.subj.0002.lab.2014222005.iso.1	225323a>g	TRUE	225323
site.02.subj.0002.lab.2014222005.iso.1	227098t>c	TRUE	227098
site.02.subj.0002.lab.2014222005.iso.1	231114c>g	TRUE	231114
site.02.subj.0002.lab.2014222005.iso.1	244550t>c	TRUE	244550
site.02.subj.0002.lab.2014222005.iso.1	251416g>a	TRUE	251416
site.02.subj.0002.lab.2014222005.iso.1	255660c>t	TRUE	255660
site.02.subj.0002.lab.2014222005.iso.1	261869t>c	TRUE	261869
site.02.subj.0002.lab.2014222005.iso.1	265554a>c	TRUE	265554
site.02.subj.0002.lab.2014222005.iso.1	278681c>g	TRUE	278681
site.02.subj.0002.lab.2014222005.iso.1	278787a>t	TRUE	278787
site.02.subj.0002.lab.2014222005.iso.1	280860g>a	TRUE	280860
site.02.subj.0002.lab.2014222005.iso.1	281316g>a	TRUE	281316
site.02.subj.0002.lab.2014222005.iso.1	285772t>g	TRUE	285772
site.02.subj.0002.lab.2014222005.iso.1	285871t>c	TRUE	285871
site.02.subj.0002.lab.2014222005.iso.1	310336g>a	TRUE	310336
site.02.subj.0002.lab.2014222005.iso.1	310625g>t	TRUE	310625
site.02.subj.0002.lab.2014222005.iso.1	310973c>t	TRUE	310973
site.02.subj.0002.lab.2014222005.iso.1	311613c>a	TRUE	311613
site.02.subj.0002.lab.2014222005.iso.1	321490g>a	TRUE	321490
site.02.subj.0002.lab.2014222005.iso.1	346275c>g	TRUE	346275
site.02.subj.0002.lab.2014222005.iso.1	349200g>a	TRUE	349200
site.02.subj.0002.lab.2014222005.iso.1	356528a>g	TRUE	356528
site.02.subj.0002.lab.2014222005.iso.1	376774a>g	TRUE	376774
site.02.subj.0002.lab.2014222005.iso.1	382369c>t	TRUE	382369
site.02.subj.0002.lab.2014222005.iso.1	384380a>c	TRUE	384380
site.02.subj.0002.lab.2014222005.iso.1	384842c>t	TRUE	384842
site.02.subj.0002.lab.2014222005.iso.1	386432g>c	TRUE	386432
site.02.subj.0002.lab.2014222005.iso.1	390241t>g	TRUE	390241
site.02.subj.0002.lab.2014222005.iso.1	390828a>g	TRUE	390828
site.02.subj.0002.lab.2014222005.iso.1	398500g>a	TRUE	398500
site.02.subj.0002.lab.2014222005.iso.1	403980c>t	TRUE	403980
site.02.subj.0002.lab.2014222005.iso.1	404326a>g	TRUE	404326
site.02.subj.0002.lab.2014222005.iso.1	406107g>c	TRUE	406107
site.02.subj.0002.lab.2014222005.iso.1	414486g>a	TRUE	414486
site.02.subj.0002.lab.2014222005.iso.1	419385g>t	TRUE	419385
site.02.subj.0002.lab.2014222005.iso.1	420008a>g	TRUE	420008
site.02.subj.0002.lab.2014222005.iso.1	449124c>a	TRUE	449124
site.02.subj.0002.lab.2014222005.iso.1	457452a>c	TRUE	457452
site.02.subj.0002.lab.2014222005.iso.1	459244c>t	TRUE	459244
site.02.subj.0002.lab.2014222005.iso.1	459399t>g	TRUE	459399
site.02.subj.0002.lab.2014222005.iso.1	467516g>c	TRUE	467516
site.02.subj.0002.lab.2014222005.iso.1	467526c>g	TRUE	467526
site.02.subj.0002.lab.2014222005.iso.1	467546g>c	TRUE	467546
site.02.subj.0002.lab.2014222005.iso.1	467557a>c	TRUE	467557
site.02.subj.0002.lab.2014222005.iso.1	467564a>c	TRUE	467564
site.02.subj.0002.lab.2014222005.iso.1	467585g>c	TRUE	467585
site.02.subj.0002.lab.2014222005.iso.1	467590t>c	TRUE	467590
site.02.subj.0002.lab.2014222005.iso.1	467621t>g	TRUE	467621
site.02.subj.0002.lab.2014222005.iso.1	467638g>t	TRUE	467638
site.02.subj.0002.lab.2014222005.iso.1	481267a>t	TRUE	481267
site.02.subj.0002.lab.2014222005.iso.1	489935c>g	TRUE	489935
site.02.subj.0002.lab.2014222005.iso.1	502589c>g	TRUE	502589
site.02.subj.0002.lab.2014222005.iso.1	503354g>c	TRUE	503354
site.02.subj.0002.lab.2014222005.iso.1	510491c>t	TRUE	510491
site.02.subj.0002.lab.2014222005.iso.1	513257a>g	TRUE	513257
site.02.subj.0002.lab.2014222005.iso.1	532758a>c	TRUE	532758
site.02.subj.0002.lab.2014222005.iso.1	540924g>a	TRUE	540924
site.02.subj.0002.lab.2014222005.iso.1	541201t>c	TRUE	541201
site.02.subj.0002.lab.2014222005.iso.1	551525a>c	TRUE	551525
site.02.subj.0002.lab.2014222005.iso.1	552713c>g	TRUE	552713
site.02.subj.0002.lab.2014222005.iso.1	573262t>c	TRUE	573262
site.02.subj.0002.lab.2014222005.iso.1	590436t>c	TRUE	590436
site.02.subj.0002.lab.2014222005.iso.1	597816a>g	TRUE	597816
site.02.subj.0002.lab.2014222005.iso.1	598475g>a	TRUE	598475
site.02.subj.0002.lab.2014222005.iso.1	610120t>g	TRUE	610120
site.02.subj.0002.lab.2014222005.iso.1	616089g>a	TRUE	616089
site.02.subj.0002.lab.2014222005.iso.1	620029c>t	TRUE	620029
site.02.subj.0002.lab.2014222005.iso.1	630722g>c	TRUE	630722
site.02.subj.0002.lab.2014222005.iso.1	637319c>t	TRUE	637319
site.02.subj.0002.lab.2014222005.iso.1	648002t>g	TRUE	648002
site.02.subj.0002.lab.2014222005.iso.1	654719g>a	TRUE	654719
site.02.subj.0002.lab.2014222005.iso.1	661524t>c	TRUE	661524
site.02.subj.0002.lab.2014222005.iso.1	663803c>t	TRUE	663803
site.02.subj.0002.lab.2014222005.iso.1	664585g>t	TRUE	664585
site.02.subj.0002.lab.2014222005.iso.1	665293t>c	TRUE	665293
site.02.subj.0002.lab.2014222005.iso.1	669398a>g	TRUE	669398
site.02.subj.0002.lab.2014222005.iso.1	684019t>c	TRUE	684019
site.02.subj.0002.lab.2014222005.iso.1	690465t>g	TRUE	690465
site.02.subj.0002.lab.2014222005.iso.1	698968c>t	TRUE	698968
site.02.subj.0002.lab.2014222005.iso.1	716975c>t	TRUE	716975
site.02.subj.0002.lab.2014222005.iso.1	722205g>a	TRUE	722205
site.02.subj.0002.lab.2014222005.iso.1	730223c>a	TRUE	730223
site.02.subj.0002.lab.2014222005.iso.1	735801c>t	TRUE	735801
site.02.subj.0002.lab.2014222005.iso.1	739429g>a	TRUE	739429
site.02.subj.0002.lab.2014222005.iso.1	739795g>a	TRUE	739795
site.02.subj.0002.lab.2014222005.iso.1	753467g>a	TRUE	753467
site.02.subj.0002.lab.2014222005.iso.1	754186t>c	TRUE	754186
site.02.subj.0002.lab.2014222005.iso.1	762534a>g	TRUE	762534
site.02.subj.0002.lab.2014222005.iso.1	775538c>a	TRUE	775538
site.02.subj.0002.lab.2014222005.iso.1	775639a>g	TRUE	775639
site.02.subj.0002.lab.2014222005.iso.1	781395t>c	TRUE	781395
site.02.subj.0002.lab.2014222005.iso.1	800221t>c	TRUE	800221
site.02.subj.0002.lab.2014222005.iso.1	801697g>a	TRUE	801697
site.02.subj.0002.lab.2014222005.iso.1	820483c>a	TRUE	820483
site.02.subj.0002.lab.2014222005.iso.1	837033a>g	TRUE	837033
site.02.subj.0002.lab.2014222005.iso.1	841764c>g	TRUE	841764
site.02.subj.0002.lab.2014222005.iso.1	848319g>a	TRUE	848319
site.02.subj.0002.lab.2014222005.iso.1	852910c>t	TRUE	852910
site.02.subj.0002.lab.2014222005.iso.1	857696t>c	TRUE	857696
site.02.subj.0002.lab.2014222005.iso.1	880562g>t	TRUE	880562
site.02.subj.0002.lab.2014222005.iso.1	882257t>c	TRUE	882257
site.02.subj.0002.lab.2014222005.iso.1	893733t>g	TRUE	893733
site.02.subj.0002.lab.2014222005.iso.1	900221a>g	TRUE	900221
site.02.subj.0002.lab.2014222005.iso.1	903550t>c	TRUE	903550
site.02.subj.0002.lab.2014222005.iso.1	903913t>c	TRUE	903913
site.02.subj.0002.lab.2014222005.iso.1	906857a>g	TRUE	906857
site.02.subj.0002.lab.2014222005.iso.1	931337t>c	TRUE	931337
site.02.subj.0002.lab.2014222005.iso.1	945214g>a	TRUE	945214
site.02.subj.0002.lab.2014222005.iso.1	949535a>g	TRUE	949535
site.02.subj.0002.lab.2014222005.iso.1	955524a>g	TRUE	955524
site.02.subj.0002.lab.2014222005.iso.1	978631g>t	TRUE	978631
site.02.subj.0002.lab.2014222005.iso.1	979704g>c	TRUE	979704
site.02.subj.0002.lab.2014222005.iso.1	986463g>c	TRUE	986463
site.02.subj.0002.lab.2014222005.iso.1	990001c>g	TRUE	990001
site.02.subj.0002.lab.2014222005.iso.1	993346t>g	TRUE	993346
site.02.subj.0002.lab.2014222005.iso.1	993566c>t	TRUE	993566
site.02.subj.0002.lab.2014222005.iso.1	1002172c>a	TRUE	1002172
site.02.subj.0002.lab.2014222005.iso.1	1008013g>a	TRUE	1008013
site.02.subj.0002.lab.2014222005.iso.1	1016101c>g	TRUE	1016101
site.02.subj.0002.lab.2014222005.iso.1	1025106t>c	TRUE	1025106
site.02.subj.0002.lab.2014222005.iso.1	1037012t>c	TRUE	1037012
site.02.subj.0002.lab.2014222005.iso.1	1037911c>t	TRUE	1037911
site.02.subj.0002.lab.2014222005.iso.1	1047165t>c	TRUE	1047165
site.02.subj.0002.lab.2014222005.iso.1	1068151t>c	TRUE	1068151
site.02.subj.0002.lab.2014222005.iso.1	1068432a>g	TRUE	1068432
site.02.subj.0002.lab.2014222005.iso.1	1070702t>c	TRUE	1070702
site.02.subj.0002.lab.2014222005.iso.1	1074558c>t	TRUE	1074558
site.02.subj.0002.lab.2014222005.iso.1	1075279t>c	TRUE	1075279
site.02.subj.0002.lab.2014222005.iso.1	1076309c>a	TRUE	1076309
site.02.subj.0002.lab.2014222005.iso.1	1077312t>c	TRUE	1077312
site.02.subj.0002.lab.2014222005.iso.1	1078397t>c	TRUE	1078397
site.02.subj.0002.lab.2014222005.iso.1	1079927c>a	TRUE	1079927
site.02.subj.0002.lab.2014222005.iso.1	1081681t>c	TRUE	1081681
site.02.subj.0002.lab.2014222005.iso.1	1082900c>t	TRUE	1082900
site.02.subj.0002.lab.2014222005.iso.1	1085583c>t	TRUE	1085583
site.02.subj.0002.lab.2014222005.iso.1	1087193c>g	TRUE	1087193
site.02.subj.0002.lab.2014222005.iso.1	1097079g>a	TRUE	1097079
site.02.subj.0002.lab.2014222005.iso.1	1100234t>c	TRUE	1100234
site.02.subj.0002.lab.2014222005.iso.1	1101883c>g	TRUE	1101883
site.02.subj.0002.lab.2014222005.iso.1	1106422a>g	TRUE	1106422
site.02.subj.0002.lab.2014222005.iso.1	1109870g>c	TRUE	1109870
site.02.subj.0002.lab.2014222005.iso.1	1109975a>g	TRUE	1109975
site.02.subj.0002.lab.2014222005.iso.1	1126889c>g	TRUE	1126889
site.02.subj.0002.lab.2014222005.iso.1	1127648c>a	TRUE	1127648
site.02.subj.0002.lab.2014222005.iso.1	1129926g>c	TRUE	1129926
site.02.subj.0002.lab.2014222005.iso.1	1149551g>a	TRUE	1149551
site.02.subj.0002.lab.2014222005.iso.1	1150585c>t	TRUE	1150585
site.02.subj.0002.lab.2014222005.iso.1	1163134a>g	TRUE	1163134
site.02.subj.0002.lab.2014222005.iso.1	1164571a>g	TRUE	1164571
site.02.subj.0002.lab.2014222005.iso.1	1178116t>c	TRUE	1178116
site.02.subj.0002.lab.2014222005.iso.1	1178823c>t	TRUE	1178823
site.02.subj.0002.lab.2014222005.iso.1	1200418t>c	TRUE	1200418
site.02.subj.0002.lab.2014222005.iso.1	1220680t>c	TRUE	1220680
site.02.subj.0002.lab.2014222005.iso.1	1241775c>t	TRUE	1241775
site.02.subj.0002.lab.2014222005.iso.1	1248978t>c	TRUE	1248978
site.02.subj.0002.lab.2014222005.iso.1	1262172c>t	TRUE	1262172
site.02.subj.0002.lab.2014222005.iso.1	1269610g>a	TRUE	1269610
site.02.subj.0002.lab.2014222005.iso.1	1281118a>g	TRUE	1281118
site.02.subj.0002.lab.2014222005.iso.1	1292102a>g	TRUE	1292102
site.02.subj.0002.lab.2014222005.iso.1	1307598g>c	TRUE	1307598
site.02.subj.0002.lab.2014222005.iso.1	1313020t>g	TRUE	1313020
site.02.subj.0002.lab.2014222005.iso.1	1314621a>c	TRUE	1314621
site.02.subj.0002.lab.2014222005.iso.1	1315191a>c	TRUE	1315191
site.02.subj.0002.lab.2014222005.iso.1	1315884g>a	TRUE	1315884
site.02.subj.0002.lab.2014222005.iso.1	1327890c>t	TRUE	1327890
site.02.subj.0002.lab.2014222005.iso.1	1328687c>g	TRUE	1328687
site.02.subj.0002.lab.2014222005.iso.1	1335081c>g	TRUE	1335081
site.02.subj.0002.lab.2014222005.iso.1	1347164g>c	TRUE	1347164
site.02.subj.0002.lab.2014222005.iso.1	1351724c>t	TRUE	1351724
site.02.subj.0002.lab.2014222005.iso.1	1361024c>t	TRUE	1361024
site.02.subj.0002.lab.2014222005.iso.1	1365718c>t	TRUE	1365718
site.02.subj.0002.lab.2014222005.iso.1	1374065a>g	TRUE	1374065
site.02.subj.0002.lab.2014222005.iso.1	1375724t>g	TRUE	1375724
site.02.subj.0002.lab.2014222005.iso.1	1376886c>a	TRUE	1376886
site.02.subj.0002.lab.2014222005.iso.1	1382628a>g	TRUE	1382628
site.02.subj.0002.lab.2014222005.iso.1	1388246a>g	TRUE	1388246
site.02.subj.0002.lab.2014222005.iso.1	1393626t>c	TRUE	1393626
site.02.subj.0002.lab.2014222005.iso.1	1396922a>g	TRUE	1396922
site.02.subj.0002.lab.2014222005.iso.1	1404949t>g	TRUE	1404949
site.02.subj.0002.lab.2014222005.iso.1	1411210t>g	TRUE	1411210
site.02.subj.0002.lab.2014222005.iso.1	1413148c>t	TRUE	1413148
site.02.subj.0002.lab.2014222005.iso.1	1414021g>a	TRUE	1414021
site.02.subj.0002.lab.2014222005.iso.1	1414767g>t	TRUE	1414767
site.02.subj.0002.lab.2014222005.iso.1	1422459g>a	TRUE	1422459
site.02.subj.0002.lab.2014222005.iso.1	1435763g>a	TRUE	1435763
site.02.subj.0002.lab.2014222005.iso.1	1440469c>g	TRUE	1440469
site.02.subj.0002.lab.2014222005.iso.1	1445781t>c	TRUE	1445781
site.02.subj.0002.lab.2014222005.iso.1	1457144c>t	TRUE	1457144
site.02.subj.0002.lab.2014222005.iso.1	1471659c>t	TRUE	1471659
site.02.subj.0002.lab.2014222005.iso.1	1482627a>g	TRUE	1482627
site.02.subj.0002.lab.2014222005.iso.1	1484708a>c	TRUE	1484708
site.02.subj.0002.lab.2014222005.iso.1	1499274g>c	TRUE	1499274
site.02.subj.0002.lab.2014222005.iso.1	1499574c>a	TRUE	1499574
site.02.subj.0002.lab.2014222005.iso.1	1500120c>t	TRUE	1500120
site.02.subj.0002.lab.2014222005.iso.1	1507626c>t	TRUE	1507626
site.02.subj.0002.lab.2014222005.iso.1	1508862g>t	TRUE	1508862
site.02.subj.0002.lab.2014222005.iso.1	1522856g>a	TRUE	1522856
site.02.subj.0002.lab.2014222005.iso.1	1526819c>a	TRUE	1526819
site.02.subj.0002.lab.2014222005.iso.1	1536251c>a	TRUE	1536251
site.02.subj.0002.lab.2014222005.iso.1	1538251t>c	TRUE	1538251
site.02.subj.0002.lab.2014222005.iso.1	1547125a>g	TRUE	1547125
site.02.subj.0002.lab.2014222005.iso.1	1552547c>t	TRUE	1552547
site.02.subj.0002.lab.2014222005.iso.1	1555801c>t	TRUE	1555801
site.02.subj.0002.lab.2014222005.iso.1	1557133g>a	TRUE	1557133
site.02.subj.0002.lab.2014222005.iso.1	1566992g>a	TRUE	1566992
site.02.subj.0002.lab.2014222005.iso.1	1570566g>t	TRUE	1570566
site.02.subj.0002.lab.2014222005.iso.1	1582858c>t	TRUE	1582858
site.02.subj.0002.lab.2014222005.iso.1	1583080g>t	TRUE	1583080
site.02.subj.0002.lab.2014222005.iso.1	1588899g>t	TRUE	1588899
site.02.subj.0002.lab.2014222005.iso.1	1588963g>a	TRUE	1588963
site.02.subj.0002.lab.2014222005.iso.1	1596641g>t	TRUE	1596641
site.02.subj.0002.lab.2014222005.iso.1	1604835g>t	TRUE	1604835
site.02.subj.0002.lab.2014222005.iso.1	1609840a>g	TRUE	1609840
site.02.subj.0002.lab.2014222005.iso.1	1613035a>g	TRUE	1613035
site.02.subj.0002.lab.2014222005.iso.1	1620503g>a	TRUE	1620503
site.02.subj.0002.lab.2014222005.iso.1	1624791g>c	TRUE	1624791
site.02.subj.0002.lab.2014222005.iso.1	1626656g>a	TRUE	1626656
site.02.subj.0002.lab.2014222005.iso.1	1630148t>g	TRUE	1630148
site.02.subj.0002.lab.2014222005.iso.1	1639594c>a	TRUE	1639594
site.02.subj.0002.lab.2014222005.iso.1	1640474g>a	TRUE	1640474
site.02.subj.0002.lab.2014222005.iso.1	1645599g>a	TRUE	1645599
site.02.subj.0002.lab.2014222005.iso.1	1650072a>g	TRUE	1650072
site.02.subj.0002.lab.2014222005.iso.1	1654120g>c	TRUE	1654120
site.02.subj.0002.lab.2014222005.iso.1	1662200c>t	TRUE	1662200
site.02.subj.0002.lab.2014222005.iso.1	1676290g>t	TRUE	1676290
site.02.subj.0002.lab.2014222005.iso.1	1677664g>a	TRUE	1677664
site.02.subj.0002.lab.2014222005.iso.1	1679273c>a	TRUE	1679273
site.02.subj.0002.lab.2014222005.iso.1	1689349g>a	TRUE	1689349
site.02.subj.0002.lab.2014222005.iso.1	1692141a>c	TRUE	1692141
site.02.subj.0002.lab.2014222005.iso.1	1693561a>g	TRUE	1693561
site.02.subj.0002.lab.2014222005.iso.1	1698581c>g	TRUE	1698581
site.02.subj.0002.lab.2014222005.iso.1	1698911c>t	TRUE	1698911
site.02.subj.0002.lab.2014222005.iso.1	1701247c>t	TRUE	1701247
site.02.subj.0002.lab.2014222005.iso.1	1706119a>g	TRUE	1706119
site.02.subj.0002.lab.2014222005.iso.1	1719757g>t	TRUE	1719757
site.02.subj.0002.lab.2014222005.iso.1	1728837a>g	TRUE	1728837
site.02.subj.0002.lab.2014222005.iso.1	1751996c>a	TRUE	1751996
site.02.subj.0002.lab.2014222005.iso.1	1752561a>g	TRUE	1752561
site.02.subj.0002.lab.2014222005.iso.1	1759252g>t	TRUE	1759252
site.02.subj.0002.lab.2014222005.iso.1	1760292a>g	TRUE	1760292
site.02.subj.0002.lab.2014222005.iso.1	1778430t>c	TRUE	1778430
site.02.subj.0002.lab.2014222005.iso.1	1779370g>c	TRUE	1779370
site.02.subj.0002.lab.2014222005.iso.1	1797968c>t	TRUE	1797968
site.02.subj.0002.lab.2014222005.iso.1	1798355g>a	TRUE	1798355
site.02.subj.0002.lab.2014222005.iso.1	1803265g>a	TRUE	1803265
site.02.subj.0002.lab.2014222005.iso.1	1804409c>a	TRUE	1804409
site.02.subj.0002.lab.2014222005.iso.1	1815644c>t	TRUE	1815644
site.02.subj.0002.lab.2014222005.iso.1	1817976a>t	TRUE	1817976
site.02.subj.0002.lab.2014222005.iso.1	1836286g>c	TRUE	1836286
site.02.subj.0002.lab.2014222005.iso.1	1843658c>t	TRUE	1843658
site.02.subj.0002.lab.2014222005.iso.1	1847919g>c	TRUE	1847919
site.02.subj.0002.lab.2014222005.iso.1	1849678g>c	TRUE	1849678
site.02.subj.0002.lab.2014222005.iso.1	1854300t>c	TRUE	1854300
site.02.subj.0002.lab.2014222005.iso.1	1856777g>c	TRUE	1856777
site.02.subj.0002.lab.2014222005.iso.1	1885772g>a	TRUE	1885772
site.02.subj.0002.lab.2014222005.iso.1	1901493t>c	TRUE	1901493
site.02.subj.0002.lab.2014222005.iso.1	1901924t>c	TRUE	1901924
site.02.subj.0002.lab.2014222005.iso.1	1907296g>c	TRUE	1907296
site.02.subj.0002.lab.2014222005.iso.1	1912689g>a	TRUE	1912689
site.02.subj.0002.lab.2014222005.iso.1	1917972a>g	TRUE	1917972
site.02.subj.0002.lab.2014222005.iso.1	1928746c>t	TRUE	1928746
site.02.subj.0002.lab.2014222005.iso.1	1931179g>t	TRUE	1931179
site.02.subj.0002.lab.2014222005.iso.1	1933988g>a	TRUE	1933988
site.02.subj.0002.lab.2014222005.iso.1	1944402t>c	TRUE	1944402
site.02.subj.0002.lab.2014222005.iso.1	1950767a>g	TRUE	1950767
site.02.subj.0002.lab.2014222005.iso.1	1955930c>t	TRUE	1955930
site.02.subj.0002.lab.2014222005.iso.1	1960284g>t	TRUE	1960284
site.02.subj.0002.lab.2014222005.iso.1	1966407c>t	TRUE	1966407
site.02.subj.0002.lab.2014222005.iso.1	1967237g>t	TRUE	1967237
site.02.subj.0002.lab.2014222005.iso.1	1980871g>c	TRUE	1980871
site.02.subj.0002.lab.2014222005.iso.1	1981605c>g	TRUE	1981605
site.02.subj.0002.lab.2014222005.iso.1	1993808a>t	TRUE	1993808
site.02.subj.0002.lab.2014222005.iso.1	2001368c>t	TRUE	2001368
site.02.subj.0002.lab.2014222005.iso.1	2005932c>t	TRUE	2005932
site.02.subj.0002.lab.2014222005.iso.1	2022868t>c	TRUE	2022868
site.02.subj.0002.lab.2014222005.iso.1	2026799g>a	TRUE	2026799
site.02.subj.0002.lab.2014222005.iso.1	2035893g>t	TRUE	2035893
site.02.subj.0002.lab.2014222005.iso.1	2045310t>c	TRUE	2045310
site.02.subj.0002.lab.2014222005.iso.1	2046180c>t	TRUE	2046180
site.02.subj.0002.lab.2014222005.iso.1	2049065t>c	TRUE	2049065
site.02.subj.0002.lab.2014222005.iso.1	2049097g>c	TRUE	2049097
site.02.subj.0002.lab.2014222005.iso.1	2051746t>c	TRUE	2051746
site.02.subj.0002.lab.2014222005.iso.1	2052035g>t	TRUE	2052035
site.02.subj.0002.lab.2014222005.iso.1	2055271t>c	TRUE	2055271
site.02.subj.0002.lab.2014222005.iso.1	2057774a>t	TRUE	2057774
site.02.subj.0002.lab.2014222005.iso.1	2058203c>t	TRUE	2058203
site.02.subj.0002.lab.2014222005.iso.1	2079731a>c	TRUE	2079731
site.02.subj.0002.lab.2014222005.iso.1	2093998g>a	TRUE	2093998
site.02.subj.0002.lab.2014222005.iso.1	2096069g>a	TRUE	2096069
site.02.subj.0002.lab.2014222005.iso.1	2096186t>c	TRUE	2096186
site.02.subj.0002.lab.2014222005.iso.1	2101009g>c	TRUE	2101009
site.02.subj.0002.lab.2014222005.iso.1	2108141t>c	TRUE	2108141
site.02.subj.0002.lab.2014222005.iso.1	2109694t>c	TRUE	2109694
site.02.subj.0002.lab.2014222005.iso.1	2116903c>t	TRUE	2116903
site.02.subj.0002.lab.2014222005.iso.1	2117016c>t	TRUE	2117016
site.02.subj.0002.lab.2014222005.iso.1	2119297g>a	TRUE	2119297
site.02.subj.0002.lab.2014222005.iso.1	2119885a>c	TRUE	2119885
site.02.subj.0002.lab.2014222005.iso.1	2121809c>t	TRUE	2121809
site.02.subj.0002.lab.2014222005.iso.1	2128870a>g	TRUE	2128870
site.02.subj.0002.lab.2014222005.iso.1	2135870a>g	TRUE	2135870
site.02.subj.0002.lab.2014222005.iso.1	2143328g>c	TRUE	2143328
site.02.subj.0002.lab.2014222005.iso.1	2147022t>g	TRUE	2147022
site.02.subj.0002.lab.2014222005.iso.1	2149037c>g	TRUE	2149037
site.02.subj.0002.lab.2014222005.iso.1	2165286t>g	TRUE	2165286
site.02.subj.0002.lab.2014222005.iso.1	2170568c>o	TRUE	2170568
site.02.subj.0002.lab.2014222005.iso.1	2185888g>a	TRUE	2185888
site.02.subj.0002.lab.2014222005.iso.1	2186054c>t	TRUE	2186054
site.02.subj.0002.lab.2014222005.iso.1	2186344t>g	TRUE	2186344
site.02.subj.0002.lab.2014222005.iso.1	2203254g>c	TRUE	2203254
site.02.subj.0002.lab.2014222005.iso.1	2205511g>a	TRUE	2205511
site.02.subj.0002.lab.2014222005.iso.1	2208687g>c	TRUE	2208687
site.02.subj.0002.lab.2014222005.iso.1	2211826a>g	TRUE	2211826
site.02.subj.0002.lab.2014222005.iso.1	2216443c>a	TRUE	2216443
site.02.subj.0002.lab.2014222005.iso.1	2217187c>g	TRUE	2217187
site.02.subj.0002.lab.2014222005.iso.1	2220512t>g	TRUE	2220512
site.02.subj.0002.lab.2014222005.iso.1	2220818a>g	TRUE	2220818
site.02.subj.0002.lab.2014222005.iso.1	2223293t>c	TRUE	2223293
site.02.subj.0002.lab.2014222005.iso.1	2228967a>g	TRUE	2228967
site.02.subj.0002.lab.2014222005.iso.1	2251999a>g	TRUE	2251999
site.02.subj.0002.lab.2014222005.iso.1	2253701c>g	TRUE	2253701
site.02.subj.0002.lab.2014222005.iso.1	2256192c>t	TRUE	2256192
site.02.subj.0002.lab.2014222005.iso.1	2260525c>t	TRUE	2260525
site.02.subj.0002.lab.2014222005.iso.1	2264782c>a	TRUE	2264782
site.02.subj.0002.lab.2014222005.iso.1	2265059t>g	TRUE	2265059
site.02.subj.0002.lab.2014222005.iso.1	2269756c>g	TRUE	2269756
site.02.subj.0002.lab.2014222005.iso.1	2269780a>g	TRUE	2269780
site.02.subj.0002.lab.2014222005.iso.1	2270100g>a	TRUE	2270100
site.02.subj.0002.lab.2014222005.iso.1	2270102t>c	TRUE	2270102
site.02.subj.0002.lab.2014222005.iso.1	2275011c>a	TRUE	2275011
site.02.subj.0002.lab.2014222005.iso.1	2280668c>t	TRUE	2280668
site.02.subj.0002.lab.2014222005.iso.1	2282787g>a	TRUE	2282787
site.02.subj.0002.lab.2014222005.iso.1	2283866t>g	TRUE	2283866
site.02.subj.0002.lab.2014222005.iso.1	2283945g>a	TRUE	2283945
site.02.subj.0002.lab.2014222005.iso.1	2285251g>t	TRUE	2285251
site.02.subj.0002.lab.2014222005.iso.1	2287121t>c	TRUE	2287121
site.02.subj.0002.lab.2014222005.iso.1	2312265a>c	TRUE	2312265
site.02.subj.0002.lab.2014222005.iso.1	2325142c>t	TRUE	2325142
site.02.subj.0002.lab.2014222005.iso.1	2329533t>c	TRUE	2329533
site.02.subj.0002.lab.2014222005.iso.1	2330547g>a	TRUE	2330547
site.02.subj.0002.lab.2014222005.iso.1	2334007t>c	TRUE	2334007
site.02.subj.0002.lab.2014222005.iso.1	2335075a>g	TRUE	2335075
site.02.subj.0002.lab.2014222005.iso.1	2335494a>g	TRUE	2335494
site.02.subj.0002.lab.2014222005.iso.1	2338263c>t	TRUE	2338263
site.02.subj.0002.lab.2014222005.iso.1	2341636c>g	TRUE	2341636
site.02.subj.0002.lab.2014222005.iso.1	2344389t>a	TRUE	2344389
site.02.subj.0002.lab.2014222005.iso.1	2345037c>a	TRUE	2345037
site.02.subj.0002.lab.2014222005.iso.1	2353070c>t	TRUE	2353070
site.02.subj.0002.lab.2014222005.iso.1	2360688a>g	TRUE	2360688
site.02.subj.0002.lab.2014222005.iso.1	2361311c>t	TRUE	2361311
site.02.subj.0002.lab.2014222005.iso.1	2361604c>g	TRUE	2361604
site.02.subj.0002.lab.2014222005.iso.1	2362041c>a	TRUE	2362041
site.02.subj.0002.lab.2014222005.iso.1	2372832g>a	TRUE	2372832
site.02.subj.0002.lab.2014222005.iso.1	2375597c>a	TRUE	2375597
site.02.subj.0002.lab.2014222005.iso.1	2379469t>g	TRUE	2379469
site.02.subj.0002.lab.2014222005.iso.1	2386389g>a	TRUE	2386389
site.02.subj.0002.lab.2014222005.iso.1	2390415c>t	TRUE	2390415
site.02.subj.0002.lab.2014222005.iso.1	2415656c>g	TRUE	2415656
site.02.subj.0002.lab.2014222005.iso.1	2419540a>g	TRUE	2419540
site.02.subj.0002.lab.2014222005.iso.1	2424925t>c	TRUE	2424925
site.02.subj.0002.lab.2014222005.iso.1	2427088g>a	TRUE	2427088
site.02.subj.0002.lab.2014222005.iso.1	2438174g>c	TRUE	2438174
site.02.subj.0002.lab.2014222005.iso.1	2445464g>a	TRUE	2445464
site.02.subj.0002.lab.2014222005.iso.1	2446408c>t	TRUE	2446408
site.02.subj.0002.lab.2014222005.iso.1	2470774g>a	TRUE	2470774
site.02.subj.0002.lab.2014222005.iso.1	2499726g>a	TRUE	2499726
site.02.subj.0002.lab.2014222005.iso.1	2501535g>a	TRUE	2501535
site.02.subj.0002.lab.2014222005.iso.1	2507228a>g	TRUE	2507228
site.02.subj.0002.lab.2014222005.iso.1	2509140c>g	TRUE	2509140
site.02.subj.0002.lab.2014222005.iso.1	2509722a>g	TRUE	2509722
site.02.subj.0002.lab.2014222005.iso.1	2520761g>a	TRUE	2520761
site.02.subj.0002.lab.2014222005.iso.1	2521342t>c	TRUE	2521342
site.02.subj.0002.lab.2014222005.iso.1	2528992c>t	TRUE	2528992
site.02.subj.0002.lab.2014222005.iso.1	2529680t>c	TRUE	2529680
site.02.subj.0002.lab.2014222005.iso.1	2531742t>c	TRUE	2531742
site.02.subj.0002.lab.2014222005.iso.1	2544639g>a	TRUE	2544639
site.02.subj.0002.lab.2014222005.iso.1	2545140c>t	TRUE	2545140
site.02.subj.0002.lab.2014222005.iso.1	2580678c>t	TRUE	2580678
site.02.subj.0002.lab.2014222005.iso.1	2586127t>c	TRUE	2586127
site.02.subj.0002.lab.2014222005.iso.1	2586935c>t	TRUE	2586935
site.02.subj.0002.lab.2014222005.iso.1	2597696g>a	TRUE	2597696
site.02.subj.0002.lab.2014222005.iso.1	2598400t>c	TRUE	2598400
site.02.subj.0002.lab.2014222005.iso.1	2612632g>t	TRUE	2612632
site.02.subj.0002.lab.2014222005.iso.1	2628344t>g	TRUE	2628344
site.02.subj.0002.lab.2014222005.iso.1	2633299c>t	TRUE	2633299
site.02.subj.0002.lab.2014222005.iso.1	2634253c>t	TRUE	2634253
site.02.subj.0002.lab.2014222005.iso.1	2656225t>c	TRUE	2656225
site.02.subj.0002.lab.2014222005.iso.1	2660319g>c	TRUE	2660319
site.02.subj.0002.lab.2014222005.iso.1	2680658t>g	TRUE	2680658
site.02.subj.0002.lab.2014222005.iso.1	2695378g>c	TRUE	2695378
site.02.subj.0002.lab.2014222005.iso.1	2713196c>t	TRUE	2713196
site.02.subj.0002.lab.2014222005.iso.1	2713795g>a	TRUE	2713795
site.02.subj.0002.lab.2014222005.iso.1	2718852a>c	TRUE	2718852
site.02.subj.0002.lab.2014222005.iso.1	2734074t>c	TRUE	2734074
site.02.subj.0002.lab.2014222005.iso.1	2740120a>c	TRUE	2740120
site.02.subj.0002.lab.2014222005.iso.1	2751804g>a	TRUE	2751804
site.02.subj.0002.lab.2014222005.iso.1	2752698c>a	TRUE	2752698
site.02.subj.0002.lab.2014222005.iso.1	2757128g>t	TRUE	2757128
site.02.subj.0002.lab.2014222005.iso.1	2769246c>t	TRUE	2769246
site.02.subj.0002.lab.2014222005.iso.1	2779136a>g	TRUE	2779136
site.02.subj.0002.lab.2014222005.iso.1	2786952t>c	TRUE	2786952
site.02.subj.0002.lab.2014222005.iso.1	2789341t>g	TRUE	2789341
site.02.subj.0002.lab.2014222005.iso.1	2790578c>t	TRUE	2790578
site.02.subj.0002.lab.2014222005.iso.1	2795454c>t	TRUE	2795454
site.02.subj.0002.lab.2014222005.iso.1	2800874c>t	TRUE	2800874
site.02.subj.0002.lab.2014222005.iso.1	2809621a>g	TRUE	2809621
site.02.subj.0002.lab.2014222005.iso.1	2818550c>t	TRUE	2818550
site.02.subj.0002.lab.2014222005.iso.1	2818837t>c	TRUE	2818837
site.02.subj.0002.lab.2014222005.iso.1	2821342g>a	TRUE	2821342
site.02.subj.0002.lab.2014222005.iso.1	2823321c>g	TRUE	2823321
site.02.subj.0002.lab.2014222005.iso.1	2827984g>t	TRUE	2827984
site.02.subj.0002.lab.2014222005.iso.1	2828019t>c	TRUE	2828019
site.02.subj.0002.lab.2014222005.iso.1	2830525c>a	TRUE	2830525
site.02.subj.0002.lab.2014222005.iso.1	2832474g>a	TRUE	2832474
site.02.subj.0002.lab.2014222005.iso.1	2838702c>t	TRUE	2838702
site.02.subj.0002.lab.2014222005.iso.1	2852526g>c	TRUE	2852526
site.02.subj.0002.lab.2014222005.iso.1	2855259t>c	TRUE	2855259
site.02.subj.0002.lab.2014222005.iso.1	2860909a>t	TRUE	2860909
site.02.subj.0002.lab.2014222005.iso.1	2865760a>g	TRUE	2865760
site.02.subj.0002.lab.2014222005.iso.1	2865882t>c	TRUE	2865882
site.02.subj.0002.lab.2014222005.iso.1	2868976c>g	TRUE	2868976
site.02.subj.0002.lab.2014222005.iso.1	2880702g>c	TRUE	2880702
site.02.subj.0002.lab.2014222005.iso.1	2888201t>c	TRUE	2888201
site.02.subj.0002.lab.2014222005.iso.1	2889633t>c	TRUE	2889633
site.02.subj.0002.lab.2014222005.iso.1	2890926a>c	TRUE	2890926
site.02.subj.0002.lab.2014222005.iso.1	2891267c>t	TRUE	2891267
site.02.subj.0002.lab.2014222005.iso.1	2891728a>g	TRUE	2891728
site.02.subj.0002.lab.2014222005.iso.1	2894208c>t	TRUE	2894208
site.02.subj.0002.lab.2014222005.iso.1	2910461c>a	TRUE	2910461
site.02.subj.0002.lab.2014222005.iso.1	2911293g>c	TRUE	2911293
site.02.subj.0002.lab.2014222005.iso.1	2912294a>c	TRUE	2912294
site.02.subj.0002.lab.2014222005.iso.1	2923391a>g	TRUE	2923391
site.02.subj.0002.lab.2014222005.iso.1	2924461c>t	TRUE	2924461
site.02.subj.0002.lab.2014222005.iso.1	2927939t>c	TRUE	2927939
site.02.subj.0002.lab.2014222005.iso.1	2939373c>g	TRUE	2939373
site.02.subj.0002.lab.2014222005.iso.1	2939657a>g	TRUE	2939657
site.02.subj.0002.lab.2014222005.iso.1	2951344a>c	TRUE	2951344
site.02.subj.0002.lab.2014222005.iso.1	2954439a>g	TRUE	2954439
site.02.subj.0002.lab.2014222005.iso.1	2977344t>g	TRUE	2977344
site.02.subj.0002.lab.2014222005.iso.1	2984550g>a	TRUE	2984550
site.02.subj.0002.lab.2014222005.iso.1	2984740a>g	TRUE	2984740
site.02.subj.0002.lab.2014222005.iso.1	2985602g>a	TRUE	2985602
site.02.subj.0002.lab.2014222005.iso.1	3005185c>a	TRUE	3005185
site.02.subj.0002.lab.2014222005.iso.1	3006564g>a	TRUE	3006564
site.02.subj.0002.lab.2014222005.iso.1	3009692a>g	TRUE	3009692
site.02.subj.0002.lab.2014222005.iso.1	3014311g>t	TRUE	3014311
site.02.subj.0002.lab.2014222005.iso.1	3017465t>c	TRUE	3017465
site.02.subj.0002.lab.2014222005.iso.1	3041871c>a	TRUE	3041871
site.02.subj.0002.lab.2014222005.iso.1	3042406a>c	TRUE	3042406
site.02.subj.0002.lab.2014222005.iso.1	3047972a>c	TRUE	3047972
site.02.subj.0002.lab.2014222005.iso.1	3080795t>c	TRUE	3080795
site.02.subj.0002.lab.2014222005.iso.1	3103682a>g	TRUE	3103682
site.02.subj.0002.lab.2014222005.iso.1	3108217g>t	TRUE	3108217
site.02.subj.0002.lab.2014222005.iso.1	3110211c>t	TRUE	3110211
site.02.subj.0002.lab.2014222005.iso.1	3110535g>a	TRUE	3110535
site.02.subj.0002.lab.2014222005.iso.1	3118000a>g	TRUE	3118000
site.02.subj.0002.lab.2014222005.iso.1	3125518c>t	TRUE	3125518
site.02.subj.0002.lab.2014222005.iso.1	3133536a>g	TRUE	3133536
site.02.subj.0002.lab.2014222005.iso.1	3137058c>t	TRUE	3137058
site.02.subj.0002.lab.2014222005.iso.1	3168594a>c	TRUE	3168594
site.02.subj.0002.lab.2014222005.iso.1	3179381t>c	TRUE	3179381
site.02.subj.0002.lab.2014222005.iso.1	3196883c>a	TRUE	3196883
site.02.subj.0002.lab.2014222005.iso.1	3198115c>t	TRUE	3198115
site.02.subj.0002.lab.2014222005.iso.1	3209362c>t	TRUE	3209362
site.02.subj.0002.lab.2014222005.iso.1	3211406c>t	TRUE	3211406
site.02.subj.0002.lab.2014222005.iso.1	3226181t>g	TRUE	3226181
site.02.subj.0002.lab.2014222005.iso.1	3228143g>t	TRUE	3228143
site.02.subj.0002.lab.2014222005.iso.1	3253815c>a	TRUE	3253815
site.02.subj.0002.lab.2014222005.iso.1	3256494a>g	TRUE	3256494
site.02.subj.0002.lab.2014222005.iso.1	3267163c>t	TRUE	3267163
site.02.subj.0002.lab.2014222005.iso.1	3269581a>g	TRUE	3269581
site.02.subj.0002.lab.2014222005.iso.1	3270784a>g	TRUE	3270784
site.02.subj.0002.lab.2014222005.iso.1	3270813c>g	TRUE	3270813
site.02.subj.0002.lab.2014222005.iso.1	3292821t>g	TRUE	3292821
site.02.subj.0002.lab.2014222005.iso.1	3292976g>c	TRUE	3292976
site.02.subj.0002.lab.2014222005.iso.1	3308606c>t	TRUE	3308606
site.02.subj.0002.lab.2014222005.iso.1	3331626g>a	TRUE	3331626
site.02.subj.0002.lab.2014222005.iso.1	3336825a>g	TRUE	3336825
site.02.subj.0002.lab.2014222005.iso.1	3338603c>g	TRUE	3338603
site.02.subj.0002.lab.2014222005.iso.1	3347560g>a	TRUE	3347560
site.02.subj.0002.lab.2014222005.iso.1	3349521g>c	TRUE	3349521
site.02.subj.0002.lab.2014222005.iso.1	3358235a>t	TRUE	3358235
site.02.subj.0002.lab.2014222005.iso.1	3363338a>g	TRUE	3363338
site.02.subj.0002.lab.2014222005.iso.1	3363703c>t	TRUE	3363703
site.02.subj.0002.lab.2014222005.iso.1	3367765c>t	TRUE	3367765
site.02.subj.0002.lab.2014222005.iso.1	3402816g>a	TRUE	3402816
site.02.subj.0002.lab.2014222005.iso.1	3402856c>t	TRUE	3402856
site.02.subj.0002.lab.2014222005.iso.1	3405197g>t	TRUE	3405197
site.02.subj.0002.lab.2014222005.iso.1	3407904c>g	TRUE	3407904
site.02.subj.0002.lab.2014222005.iso.1	3425854c>t	TRUE	3425854
site.02.subj.0002.lab.2014222005.iso.1	3426025g>a	TRUE	3426025
site.02.subj.0002.lab.2014222005.iso.1	3428917c>a	TRUE	3428917
site.02.subj.0002.lab.2014222005.iso.1	3429566g>a	TRUE	3429566
site.02.subj.0002.lab.2014222005.iso.1	3440464t>g	TRUE	3440464
site.02.subj.0002.lab.2014222005.iso.1	3440468g>c	TRUE	3440468
site.02.subj.0002.lab.2014222005.iso.1	3456666a>g	TRUE	3456666
site.02.subj.0002.lab.2014222005.iso.1	3462135c>g	TRUE	3462135
site.02.subj.0002.lab.2014222005.iso.1	3473214c>g	TRUE	3473214
site.02.subj.0002.lab.2014222005.iso.1	3485733g>a	TRUE	3485733
site.02.subj.0002.lab.2014222005.iso.1	3486977a>g	TRUE	3486977
site.02.subj.0002.lab.2014222005.iso.1	3491562c>g	TRUE	3491562
site.02.subj.0002.lab.2014222005.iso.1	3503895c>t	TRUE	3503895
site.02.subj.0002.lab.2014222005.iso.1	3518167a>g	TRUE	3518167
site.02.subj.0002.lab.2014222005.iso.1	3518555a>g	TRUE	3518555
site.02.subj.0002.lab.2014222005.iso.1	3527479t>g	TRUE	3527479
site.02.subj.0002.lab.2014222005.iso.1	3547681g>a	TRUE	3547681
site.02.subj.0002.lab.2014222005.iso.1	3556275t>c	TRUE	3556275
site.02.subj.0002.lab.2014222005.iso.1	3556459g>t	TRUE	3556459
site.02.subj.0002.lab.2014222005.iso.1	3571663t>c	TRUE	3571663
site.02.subj.0002.lab.2014222005.iso.1	3581414a>g	TRUE	3581414
site.02.subj.0002.lab.2014222005.iso.1	3591063a>g	TRUE	3591063
site.02.subj.0002.lab.2014222005.iso.1	3593421c>t	TRUE	3593421
site.02.subj.0002.lab.2014222005.iso.1	3604821g>c	TRUE	3604821
site.02.subj.0002.lab.2014222005.iso.1	3609004a>c	TRUE	3609004
site.02.subj.0002.lab.2014222005.iso.1	3614982a>g	TRUE	3614982
site.02.subj.0002.lab.2014222005.iso.1	3622441t>g	TRUE	3622441
site.02.subj.0002.lab.2014222005.iso.1	3625065a>c	TRUE	3625065
site.02.subj.0002.lab.2014222005.iso.1	3660207c>t	TRUE	3660207
site.02.subj.0002.lab.2014222005.iso.1	3689523c>a	TRUE	3689523
site.02.subj.0002.lab.2014222005.iso.1	3704596g>c	TRUE	3704596
site.02.subj.0002.lab.2014222005.iso.1	3708849c>t	TRUE	3708849
site.02.subj.0002.lab.2014222005.iso.1	3714211c>a	TRUE	3714211
site.02.subj.0002.lab.2014222005.iso.1	3714757a>c	TRUE	3714757
site.02.subj.0002.lab.2014222005.iso.1	3718357c>t	TRUE	3718357
site.02.subj.0002.lab.2014222005.iso.1	3721806c>g	TRUE	3721806
site.02.subj.0002.lab.2014222005.iso.1	3736628a>c	TRUE	3736628
site.02.subj.0002.lab.2014222005.iso.1	3770530c>t	TRUE	3770530
site.02.subj.0002.lab.2014222005.iso.1	3776693a>g	TRUE	3776693
site.02.subj.0002.lab.2014222005.iso.1	3777589g>a	TRUE	3777589
site.02.subj.0002.lab.2014222005.iso.1	3782762c>g	TRUE	3782762
site.02.subj.0002.lab.2014222005.iso.1	3798095t>g	TRUE	3798095
site.02.subj.0002.lab.2014222005.iso.1	3817117c>a	TRUE	3817117
site.02.subj.0002.lab.2014222005.iso.1	3817132c>t	TRUE	3817132
site.02.subj.0002.lab.2014222005.iso.1	3823159t>a	TRUE	3823159
site.02.subj.0002.lab.2014222005.iso.1	3826684c>t	TRUE	3826684
site.02.subj.0002.lab.2014222005.iso.1	3827296g>a	TRUE	3827296
site.02.subj.0002.lab.2014222005.iso.1	3828326c>g	TRUE	3828326
site.02.subj.0002.lab.2014222005.iso.1	3829770a>g	TRUE	3829770
site.02.subj.0002.lab.2014222005.iso.1	3838871t>c	TRUE	3838871
site.02.subj.0002.lab.2014222005.iso.1	3844992a>t	TRUE	3844992
site.02.subj.0002.lab.2014222005.iso.1	3859893g>a	TRUE	3859893
site.02.subj.0002.lab.2014222005.iso.1	3862897c>t	TRUE	3862897
site.02.subj.0002.lab.2014222005.iso.1	3864995a>g	TRUE	3864995
site.02.subj.0002.lab.2014222005.iso.1	3874322c>t	TRUE	3874322
site.02.subj.0002.lab.2014222005.iso.1	3877421t>c	TRUE	3877421
site.02.subj.0002.lab.2014222005.iso.1	3878575c>o	TRUE	3878575
site.02.subj.0002.lab.2014222005.iso.1	3879560a>g	TRUE	3879560
site.02.subj.0002.lab.2014222005.iso.1	3885886a>g	TRUE	3885886
site.02.subj.0002.lab.2014222005.iso.1	3892671a>g	TRUE	3892671
site.02.subj.0002.lab.2014222005.iso.1	3896340t>g	TRUE	3896340
site.02.subj.0002.lab.2014222005.iso.1	3898408a>g	TRUE	3898408
site.02.subj.0002.lab.2014222005.iso.1	3899083g>a	TRUE	3899083
site.02.subj.0002.lab.2014222005.iso.1	3906383g>t	TRUE	3906383
site.02.subj.0002.lab.2014222005.iso.1	3924275t>c	TRUE	3924275
site.02.subj.0002.lab.2014222005.iso.1	3924991c>t	TRUE	3924991
site.02.subj.0002.lab.2014222005.iso.1	3952800g>a	TRUE	3952800
site.02.subj.0002.lab.2014222005.iso.1	3955973g>a	TRUE	3955973
site.02.subj.0002.lab.2014222005.iso.1	3958403a>g	TRUE	3958403
site.02.subj.0002.lab.2014222005.iso.1	3959418c>t	TRUE	3959418
site.02.subj.0002.lab.2014222005.iso.1	3965470g>a	TRUE	3965470
site.02.subj.0002.lab.2014222005.iso.1	3980184a>g	TRUE	3980184
site.02.subj.0002.lab.2014222005.iso.1	4005607t>c	TRUE	4005607
site.02.subj.0002.lab.2014222005.iso.1	4015640g>a	TRUE	4015640
site.02.subj.0002.lab.2014222005.iso.1	4016840g>a	TRUE	4016840
site.02.subj.0002.lab.2014222005.iso.1	4020582c>g	TRUE	4020582
site.02.subj.0002.lab.2014222005.iso.1	4024273a>g	TRUE	4024273
site.02.subj.0002.lab.2014222005.iso.1	4026899g>a	TRUE	4026899
site.02.subj.0002.lab.2014222005.iso.1	4034827c>t	TRUE	4034827
site.02.subj.0002.lab.2014222005.iso.1	4038251c>t	TRUE	4038251
site.02.subj.0002.lab.2014222005.iso.1	4038318c>t	TRUE	4038318
site.02.subj.0002.lab.2014222005.iso.1	4041787g>a	TRUE	4041787
site.02.subj.0002.lab.2014222005.iso.1	4055801c>t	TRUE	4055801
site.02.subj.0002.lab.2014222005.iso.1	4059904a>g	TRUE	4059904
site.02.subj.0002.lab.2014222005.iso.1	4082345t>c	TRUE	4082345
site.02.subj.0002.lab.2014222005.iso.1	4087992g>a	TRUE	4087992
site.02.subj.0002.lab.2014222005.iso.1	4092480g>a	TRUE	4092480
site.02.subj.0002.lab.2014222005.iso.1	4100975t>c	TRUE	4100975
site.02.subj.0002.lab.2014222005.iso.1	4111303g>c	TRUE	4111303
site.02.subj.0002.lab.2014222005.iso.1	4117692g>c	TRUE	4117692
site.02.subj.0002.lab.2014222005.iso.1	4121368c>t	TRUE	4121368
site.02.subj.0002.lab.2014222005.iso.1	4126029g>a	TRUE	4126029
site.02.subj.0002.lab.2014222005.iso.1	4145320g>a	TRUE	4145320
site.02.subj.0002.lab.2014222005.iso.1	4149071g>t	TRUE	4149071
site.02.subj.0002.lab.2014222005.iso.1	4152890c>t	TRUE	4152890
site.02.subj.0002.lab.2014222005.iso.1	4153435g>a	TRUE	4153435
site.02.subj.0002.lab.2014222005.iso.1	4156099g>t	TRUE	4156099
site.02.subj.0002.lab.2014222005.iso.1	4156791t>c	TRUE	4156791
site.02.subj.0002.lab.2014222005.iso.1	4162339a>g	TRUE	4162339
site.02.subj.0002.lab.2014222005.iso.1	4162790a>g	TRUE	4162790
site.02.subj.0002.lab.2014222005.iso.1	4168644g>a	TRUE	4168644
site.02.subj.0002.lab.2014222005.iso.1	4178987g>c	TRUE	4178987
site.02.subj.0002.lab.2014222005.iso.1	4182695g>a	TRUE	4182695
site.02.subj.0002.lab.2014222005.iso.1	4187485t>c	TRUE	4187485
site.02.subj.0002.lab.2014222005.iso.1	4187817a>g	TRUE	4187817
site.02.subj.0002.lab.2014222005.iso.1	4204441t>c	TRUE	4204441
site.02.subj.0002.lab.2014222005.iso.1	4210274t>c	TRUE	4210274
site.02.subj.0002.lab.2014222005.iso.1	4214507c>a	TRUE	4214507
site.02.subj.0002.lab.2014222005.iso.1	4222882a>g	TRUE	4222882
site.02.subj.0002.lab.2014222005.iso.1	4233760c>t	TRUE	4233760
site.02.subj.0002.lab.2014222005.iso.1	4242643c>t	TRUE	4242643
site.02.subj.0002.lab.2014222005.iso.1	4246185g>c	TRUE	4246185
site.02.subj.0002.lab.2014222005.iso.1	4250962g>c	TRUE	4250962
site.02.subj.0002.lab.2014222005.iso.1	4254632c>t	TRUE	4254632
site.02.subj.0002.lab.2014222005.iso.1	4255922t>c	TRUE	4255922
site.02.subj.0002.lab.2014222005.iso.1	4257220t>c	TRUE	4257220
site.02.subj.0002.lab.2014222005.iso.1	4306155c>t	TRUE	4306155
site.02.subj.0002.lab.2014222005.iso.1	4313577g>a	TRUE	4313577
site.02.subj.0002.lab.2014222005.iso.1	4337898g>a	TRUE	4337898
site.02.subj.0002.lab.2014222005.iso.1	4338732g>a	TRUE	4338732
site.02.subj.0002.lab.2014222005.iso.1	4339743g>a	TRUE	4339743
site.02.subj.0002.lab.2014222005.iso.1	4351039g>t	TRUE	4351039
site.02.subj.0002.lab.2014222005.iso.1	4353588a>c	TRUE	4353588
site.02.subj.0002.lab.2014222005.iso.1	4353966c>t	TRUE	4353966
site.02.subj.0002.lab.2014222005.iso.1	4356110g>c	TRUE	4356110
site.02.subj.0002.lab.2014222005.iso.1	4363009c>t	TRUE	4363009
site.02.subj.0002.lab.2014222005.iso.1	4366272c>g	TRUE	4366272
site.02.subj.0002.lab.2014222005.iso.1	4370297t>a	TRUE	4370297
site.02.subj.0002.lab.2014222005.iso.1	4375628c>a	TRUE	4375628
site.02.subj.0002.lab.2014222005.iso.1	4379680g>c	TRUE	4379680
site.02.subj.0002.lab.2014222005.iso.1	4382054a>g	TRUE	4382054
site.02.subj.0002.lab.2014222005.iso.1	4382275c>a	TRUE	4382275
site.02.subj.0002.lab.2014222005.iso.1	4397129g>t	TRUE	4397129
site.02.subj.0002.lab.2014222005.iso.1	4398019g>a	TRUE	4398019
site.02.subj.0002.lab.2014222005.iso.1	4403186c>g	TRUE	4403186
site.02.subj.0002.lab.2014222005.iso.1	4408069g>a	TRUE	4408069
site.02.subj.0002.lab.2014222005.iso.1	4410844c>g	TRUE	4410844
site.02.subj.0002.lab.2014222005.iso.1	29552_indel	FALSE	29552
site.02.subj.0002.lab.2014222005.iso.1	30863_indel	FALSE	30863
site.02.subj.0002.lab.2014222005.iso.1	69048_indel	FALSE	69048
site.02.subj.0002.lab.2014222005.iso.1	125830_indel	FALSE	125830
site.02.subj.0002.lab.2014222005.iso.1	131174_indel	FALSE	131174
site.02.subj.0002.lab.2014222005.iso.1	178909_indel	FALSE	178909
site.02.subj.0002.lab.2014222005.iso.1	364497_indel	FALSE	364497
site.02.subj.0002.lab.2014222005.iso.1	398419_indel	FALSE	398419
site.02.subj.0002.lab.2014222005.iso.1	402041_indel	FALSE	402041
site.02.subj.0002.lab.2014222005.iso.1	424011_indel	FALSE	424011
site.02.subj.0002.lab.2014222005.iso.1	424320_indel	FALSE	424320
site.02.subj.0002.lab.2014222005.iso.1	467480_indel	FALSE	467480
site.02.subj.0002.lab.2014222005.iso.1	467507_indel	FALSE	467507
site.02.subj.0002.lab.2014222005.iso.1	471991_indel	FALSE	471991
site.02.subj.0002.lab.2014222005.iso.1	684353_indel	FALSE	684353
site.02.subj.0002.lab.2014222005.iso.1	742634_indel	FALSE	742634
site.02.subj.0002.lab.2014222005.iso.1	854252_indel	FALSE	854252
site.02.subj.0002.lab.2014222005.iso.1	874835_indel	FALSE	874835
site.02.subj.0002.lab.2014222005.iso.1	884280_indel	FALSE	884280
site.02.subj.0002.lab.2014222005.iso.1	968422_indel	FALSE	968422
site.02.subj.0002.lab.2014222005.iso.1	1010201_indel	FALSE	1010201
site.02.subj.0002.lab.2014222005.iso.1	1168715_indel	FALSE	1168715
site.02.subj.0002.lab.2014222005.iso.1	1280350_indel	FALSE	1280350
site.02.subj.0002.lab.2014222005.iso.1	1335396_indel	FALSE	1335396
site.02.subj.0002.lab.2014222005.iso.1	1365837_indel	FALSE	1365837
site.02.subj.0002.lab.2014222005.iso.1	1483306_indel	FALSE	1483306
site.02.subj.0002.lab.2014222005.iso.1	1535148_indel	FALSE	1535148
site.02.subj.0002.lab.2014222005.iso.1	1705332_indel	FALSE	1705332
site.02.subj.0002.lab.2014222005.iso.1	1753519_indel	FALSE	1753519
site.02.subj.0002.lab.2014222005.iso.1	1765821_indel	FALSE	1765821
site.02.subj.0002.lab.2014222005.iso.1	1843566_indel	FALSE	1843566
site.02.subj.0002.lab.2014222005.iso.1	1894300_indel	FALSE	1894300
site.02.subj.0002.lab.2014222005.iso.1	1955581_indel	FALSE	1955581
site.02.subj.0002.lab.2014222005.iso.1	2094911_indel	FALSE	2094911
site.02.subj.0002.lab.2014222005.iso.1	2109508_indel	FALSE	2109508
site.02.subj.0002.lab.2014222005.iso.1	2125988_indel	FALSE	2125988
site.02.subj.0002.lab.2014222005.iso.1	2141995_indel	FALSE	2141995
site.02.subj.0002.lab.2014222005.iso.1	2255904_indel	FALSE	2255904
site.02.subj.0002.lab.2014222005.iso.1	2368564_indel	FALSE	2368564
site.02.subj.0002.lab.2014222005.iso.1	2474235_indel	FALSE	2474235
site.02.subj.0002.lab.2014222005.iso.1	2525721_indel	FALSE	2525721
site.02.subj.0002.lab.2014222005.iso.1	2534562_indel	FALSE	2534562
site.02.subj.0002.lab.2014222005.iso.1	2704884_indel	FALSE	2704884
site.02.subj.0002.lab.2014222005.iso.1	2881597_indel	FALSE	2881597
site.02.subj.0002.lab.2014222005.iso.1	2904267_indel	FALSE	2904267
site.02.subj.0002.lab.2014222005.iso.1	2990584_indel	FALSE	2990584
site.02.subj.0002.lab.2014222005.iso.1	3131469_indel	FALSE	3131469
site.02.subj.0002.lab.2014222005.iso.1	3190145_indel	FALSE	3190145
site.02.subj.0002.lab.2014222005.iso.1	3415180_indel	FALSE	3415180
site.02.subj.0002.lab.2014222005.iso.1	3473996_indel	FALSE	3473996
site.02.subj.0002.lab.2014222005.iso.1	3580636_indel	FALSE	3580636
site.02.subj.0002.lab.2014222005.iso.1	3670434_indel	FALSE	3670434
site.02.subj.0002.lab.2014222005.iso.1	3844756_indel	FALSE	3844756
site.02.subj.0002.lab.2014222005.iso.1	3862472_indel	FALSE	3862472
site.02.subj.0002.lab.2014222005.iso.1	4160527_indel	FALSE	4160527
site.02.subj.0002.lab.2014222005.iso.1	4198608_indel	FALSE	4198608
site.02.subj.0002.lab.2014222005.iso.1	4218669_indel	FALSE	4218669
site.02.subj.0002.lab.2014222005.iso.1	4313722_indel	FALSE	4313722
site.02.subj.0002.lab.2014222005.iso.1	4338587_indel	FALSE	4338587
site.02.subj.0002.lab.2014222005.iso.1	4371855_indel	FALSE	4371855
site.02.subj.0002.lab.2014222005.iso.1	4383144_indel	FALSE	4383144
site.02.subj.0002.lab.2014222005.iso.1	4400660_indel	FALSE	4400660
site.02.subj.0002.lab.2014222005.iso.1	4409797_indel	FALSE	4409797
site.02.subj.0004.lab.2014222010.iso.1	1977a>g	TRUE	1977
site.02.subj.0004.lab.2014222010.iso.1	4013t>c	TRUE	4013
site.02.subj.0004.lab.2014222010.iso.1	7362g>c	TRUE	7362
site.02.subj.0004.lab.2014222010.iso.1	7585g>c	TRUE	7585
site.02.subj.0004.lab.2014222010.iso.1	9304g>a	TRUE	9304
site.02.subj.0004.lab.2014222010.iso.1	11879t>c	TRUE	11879
site.02.subj.0004.lab.2014222010.iso.1	14785t>c	TRUE	14785
site.02.subj.0004.lab.2014222010.iso.1	21795c>t	TRUE	21795
site.02.subj.0004.lab.2014222010.iso.1	26959g>c	TRUE	26959
site.02.subj.0004.lab.2014222010.iso.1	29641g>a	TRUE	29641
site.02.subj.0004.lab.2014222010.iso.1	31894c>t	TRUE	31894
site.02.subj.0004.lab.2014222010.iso.1	34044t>c	TRUE	34044
site.02.subj.0004.lab.2014222010.iso.1	37031c>g	TRUE	37031
site.02.subj.0004.lab.2014222010.iso.1	42967c>g	TRUE	42967
site.02.subj.0004.lab.2014222010.iso.1	45073g>a	TRUE	45073
site.02.subj.0004.lab.2014222010.iso.1	54096a>g	TRUE	54096
site.02.subj.0004.lab.2014222010.iso.1	55553c>t	TRUE	55553
site.02.subj.0004.lab.2014222010.iso.1	56282t>c	TRUE	56282
site.02.subj.0004.lab.2014222010.iso.1	56645t>g	TRUE	56645
site.02.subj.0004.lab.2014222010.iso.1	62049a>g	TRUE	62049
site.02.subj.0004.lab.2014222010.iso.1	67570c>t	TRUE	67570
site.02.subj.0004.lab.2014222010.iso.1	67792c>t	TRUE	67792
site.02.subj.0004.lab.2014222010.iso.1	69989g>a	TRUE	69989
site.02.subj.0004.lab.2014222010.iso.1	70816a>g	TRUE	70816
site.02.subj.0004.lab.2014222010.iso.1	75717c>g	TRUE	75717
site.02.subj.0004.lab.2014222010.iso.1	75940g>c	TRUE	75940
site.02.subj.0004.lab.2014222010.iso.1	80616c>g	TRUE	80616
site.02.subj.0004.lab.2014222010.iso.1	84629c>g	TRUE	84629
site.02.subj.0004.lab.2014222010.iso.1	92199t>g	TRUE	92199
site.02.subj.0004.lab.2014222010.iso.1	109043g>a	TRUE	109043
site.02.subj.0004.lab.2014222010.iso.1	116000t>g	TRUE	116000
site.02.subj.0004.lab.2014222010.iso.1	122109t>c	TRUE	122109
site.02.subj.0004.lab.2014222010.iso.1	122607c>t	TRUE	122607
site.02.subj.0004.lab.2014222010.iso.1	133839c>t	TRUE	133839
site.02.subj.0004.lab.2014222010.iso.1	139517a>g	TRUE	139517
site.02.subj.0004.lab.2014222010.iso.1	143901g>a	TRUE	143901
site.02.subj.0004.lab.2014222010.iso.1	146087a>g	TRUE	146087
site.02.subj.0004.lab.2014222010.iso.1	154283t>c	TRUE	154283
site.02.subj.0004.lab.2014222010.iso.1	158698a>g	TRUE	158698
site.02.subj.0004.lab.2014222010.iso.1	175185c>t	TRUE	175185
site.02.subj.0004.lab.2014222010.iso.1	177857c>t	TRUE	177857
site.02.subj.0004.lab.2014222010.iso.1	188800a>g	TRUE	188800
site.02.subj.0004.lab.2014222010.iso.1	194681c>g	TRUE	194681
site.02.subj.0004.lab.2014222010.iso.1	196642c>t	TRUE	196642
site.02.subj.0004.lab.2014222010.iso.1	206339t>c	TRUE	206339
site.02.subj.0004.lab.2014222010.iso.1	207304a>g	TRUE	207304
site.02.subj.0004.lab.2014222010.iso.1	223942t>c	TRUE	223942
site.02.subj.0004.lab.2014222010.iso.1	225323a>g	TRUE	225323
site.02.subj.0004.lab.2014222010.iso.1	227098t>c	TRUE	227098
site.02.subj.0004.lab.2014222010.iso.1	231114c>g	TRUE	231114
site.02.subj.0004.lab.2014222010.iso.1	258582a>g	TRUE	258582
site.02.subj.0004.lab.2014222010.iso.1	261869t>c	TRUE	261869
site.02.subj.0004.lab.2014222010.iso.1	262482c>g	TRUE	262482
site.02.subj.0004.lab.2014222010.iso.1	264205a>g	TRUE	264205
site.02.subj.0004.lab.2014222010.iso.1	265554a>c	TRUE	265554
site.02.subj.0004.lab.2014222010.iso.1	278681c>g	TRUE	278681
site.02.subj.0004.lab.2014222010.iso.1	283614a>g	TRUE	283614
site.02.subj.0004.lab.2014222010.iso.1	285772t>g	TRUE	285772
site.02.subj.0004.lab.2014222010.iso.1	285871t>c	TRUE	285871
site.02.subj.0004.lab.2014222010.iso.1	289095a>g	TRUE	289095
site.02.subj.0004.lab.2014222010.iso.1	294643g>c	TRUE	294643
site.02.subj.0004.lab.2014222010.iso.1	300193c>t	TRUE	300193
site.02.subj.0004.lab.2014222010.iso.1	310973c>t	TRUE	310973
site.02.subj.0004.lab.2014222010.iso.1	311613c>a	TRUE	311613
site.02.subj.0004.lab.2014222010.iso.1	339353t>c	TRUE	339353
site.02.subj.0004.lab.2014222010.iso.1	340019c>g	TRUE	340019
site.02.subj.0004.lab.2014222010.iso.1	340372t>c	TRUE	340372
site.02.subj.0004.lab.2014222010.iso.1	346275c>g	TRUE	346275
site.02.subj.0004.lab.2014222010.iso.1	347822g>a	TRUE	347822
site.02.subj.0004.lab.2014222010.iso.1	350983c>t	TRUE	350983
site.02.subj.0004.lab.2014222010.iso.1	356528a>g	TRUE	356528
site.02.subj.0004.lab.2014222010.iso.1	376774a>g	TRUE	376774
site.02.subj.0004.lab.2014222010.iso.1	384380a>c	TRUE	384380
site.02.subj.0004.lab.2014222010.iso.1	386432g>c	TRUE	386432
site.02.subj.0004.lab.2014222010.iso.1	390768t>c	TRUE	390768
site.02.subj.0004.lab.2014222010.iso.1	390828a>g	TRUE	390828
site.02.subj.0004.lab.2014222010.iso.1	403980c>t	TRUE	403980
site.02.subj.0004.lab.2014222010.iso.1	404326a>g	TRUE	404326
site.02.subj.0004.lab.2014222010.iso.1	411371t>c	TRUE	411371
site.02.subj.0004.lab.2014222010.iso.1	414486g>a	TRUE	414486
site.02.subj.0004.lab.2014222010.iso.1	416126c>t	TRUE	416126
site.02.subj.0004.lab.2014222010.iso.1	420008a>g	TRUE	420008
site.02.subj.0004.lab.2014222010.iso.1	438605g>a	TRUE	438605
site.02.subj.0004.lab.2014222010.iso.1	446437t>c	TRUE	446437
site.02.subj.0004.lab.2014222010.iso.1	451971c>a	TRUE	451971
site.02.subj.0004.lab.2014222010.iso.1	453721g>a	TRUE	453721
site.02.subj.0004.lab.2014222010.iso.1	455749g>a	TRUE	455749
site.02.subj.0004.lab.2014222010.iso.1	457452a>c	TRUE	457452
site.02.subj.0004.lab.2014222010.iso.1	459399t>g	TRUE	459399
site.02.subj.0004.lab.2014222010.iso.1	467516g>c	TRUE	467516
site.02.subj.0004.lab.2014222010.iso.1	467526c>g	TRUE	467526
site.02.subj.0004.lab.2014222010.iso.1	467546g>c	TRUE	467546
site.02.subj.0004.lab.2014222010.iso.1	467557a>c	TRUE	467557
site.02.subj.0004.lab.2014222010.iso.1	467564a>c	TRUE	467564
site.02.subj.0004.lab.2014222010.iso.1	467585g>c	TRUE	467585
site.02.subj.0004.lab.2014222010.iso.1	467590t>c	TRUE	467590
site.02.subj.0004.lab.2014222010.iso.1	467621t>g	TRUE	467621
site.02.subj.0004.lab.2014222010.iso.1	467638g>t	TRUE	467638
site.02.subj.0004.lab.2014222010.iso.1	475178t>c	TRUE	475178
site.02.subj.0004.lab.2014222010.iso.1	475423t>g	TRUE	475423
site.02.subj.0004.lab.2014222010.iso.1	488579t>c	TRUE	488579
site.02.subj.0004.lab.2014222010.iso.1	489935c>g	TRUE	489935
site.02.subj.0004.lab.2014222010.iso.1	498557g>t	TRUE	498557
site.02.subj.0004.lab.2014222010.iso.1	500529g>t	TRUE	500529
site.02.subj.0004.lab.2014222010.iso.1	500530c>t	TRUE	500530
site.02.subj.0004.lab.2014222010.iso.1	502589c>g	TRUE	502589
site.02.subj.0004.lab.2014222010.iso.1	503354g>c	TRUE	503354
site.02.subj.0004.lab.2014222010.iso.1	513257a>g	TRUE	513257
site.02.subj.0004.lab.2014222010.iso.1	524129g>c	TRUE	524129
site.02.subj.0004.lab.2014222010.iso.1	541201t>c	TRUE	541201
site.02.subj.0004.lab.2014222010.iso.1	551525a>c	TRUE	551525
site.02.subj.0004.lab.2014222010.iso.1	572429g>t	TRUE	572429
site.02.subj.0004.lab.2014222010.iso.1	573262t>c	TRUE	573262
site.02.subj.0004.lab.2014222010.iso.1	575906g>a	TRUE	575906
site.02.subj.0004.lab.2014222010.iso.1	590436t>c	TRUE	590436
site.02.subj.0004.lab.2014222010.iso.1	597816a>g	TRUE	597816
site.02.subj.0004.lab.2014222010.iso.1	598475g>a	TRUE	598475
site.02.subj.0004.lab.2014222010.iso.1	605161a>c	TRUE	605161
site.02.subj.0004.lab.2014222010.iso.1	610120t>g	TRUE	610120
site.02.subj.0004.lab.2014222010.iso.1	617579c>t	TRUE	617579
site.02.subj.0004.lab.2014222010.iso.1	621509c>t	TRUE	621509
site.02.subj.0004.lab.2014222010.iso.1	630722g>c	TRUE	630722
site.02.subj.0004.lab.2014222010.iso.1	637319c>t	TRUE	637319
site.02.subj.0004.lab.2014222010.iso.1	648002t>g	TRUE	648002
site.02.subj.0004.lab.2014222010.iso.1	665293t>c	TRUE	665293
site.02.subj.0004.lab.2014222010.iso.1	666295c>g	TRUE	666295
site.02.subj.0004.lab.2014222010.iso.1	669398a>g	TRUE	669398
site.02.subj.0004.lab.2014222010.iso.1	690465t>g	TRUE	690465
site.02.subj.0004.lab.2014222010.iso.1	698968c>t	TRUE	698968
site.02.subj.0004.lab.2014222010.iso.1	711504g>a	TRUE	711504
site.02.subj.0004.lab.2014222010.iso.1	741552a>g	TRUE	741552
site.02.subj.0004.lab.2014222010.iso.1	747169g>a	TRUE	747169
site.02.subj.0004.lab.2014222010.iso.1	753088g>a	TRUE	753088
site.02.subj.0004.lab.2014222010.iso.1	754186t>c	TRUE	754186
site.02.subj.0004.lab.2014222010.iso.1	775567c>t	TRUE	775567
site.02.subj.0004.lab.2014222010.iso.1	775639a>g	TRUE	775639
site.02.subj.0004.lab.2014222010.iso.1	781395t>c	TRUE	781395
site.02.subj.0004.lab.2014222010.iso.1	796184a>g	TRUE	796184
site.02.subj.0004.lab.2014222010.iso.1	820483c>a	TRUE	820483
site.02.subj.0004.lab.2014222010.iso.1	841764c>g	TRUE	841764
site.02.subj.0004.lab.2014222010.iso.1	843775g>c	TRUE	843775
site.02.subj.0004.lab.2014222010.iso.1	851475a>c	TRUE	851475
site.02.subj.0004.lab.2014222010.iso.1	852910c>t	TRUE	852910
site.02.subj.0004.lab.2014222010.iso.1	857696t>c	TRUE	857696
site.02.subj.0004.lab.2014222010.iso.1	857866g>a	TRUE	857866
site.02.subj.0004.lab.2014222010.iso.1	872289c>t	TRUE	872289
site.02.subj.0004.lab.2014222010.iso.1	880048a>g	TRUE	880048
site.02.subj.0004.lab.2014222010.iso.1	880202c>t	TRUE	880202
site.02.subj.0004.lab.2014222010.iso.1	880562g>t	TRUE	880562
site.02.subj.0004.lab.2014222010.iso.1	882257t>c	TRUE	882257
site.02.subj.0004.lab.2014222010.iso.1	893733t>g	TRUE	893733
site.02.subj.0004.lab.2014222010.iso.1	900221a>g	TRUE	900221
site.02.subj.0004.lab.2014222010.iso.1	903550t>c	TRUE	903550
site.02.subj.0004.lab.2014222010.iso.1	903913t>c	TRUE	903913
site.02.subj.0004.lab.2014222010.iso.1	906857a>g	TRUE	906857
site.02.subj.0004.lab.2014222010.iso.1	919337t>c	TRUE	919337
site.02.subj.0004.lab.2014222010.iso.1	919420g>a	TRUE	919420
site.02.subj.0004.lab.2014222010.iso.1	945214g>a	TRUE	945214
site.02.subj.0004.lab.2014222010.iso.1	948322c>t	TRUE	948322
site.02.subj.0004.lab.2014222010.iso.1	949535a>g	TRUE	949535
site.02.subj.0004.lab.2014222010.iso.1	955524a>g	TRUE	955524
site.02.subj.0004.lab.2014222010.iso.1	979704g>c	TRUE	979704
site.02.subj.0004.lab.2014222010.iso.1	984677c>t	TRUE	984677
site.02.subj.0004.lab.2014222010.iso.1	985287g>a	TRUE	985287
site.02.subj.0004.lab.2014222010.iso.1	986463g>c	TRUE	986463
site.02.subj.0004.lab.2014222010.iso.1	990001c>g	TRUE	990001
site.02.subj.0004.lab.2014222010.iso.1	993346t>g	TRUE	993346
site.02.subj.0004.lab.2014222010.iso.1	995419a>g	TRUE	995419
site.02.subj.0004.lab.2014222010.iso.1	1025106t>c	TRUE	1025106
site.02.subj.0004.lab.2014222010.iso.1	1026413a>g	TRUE	1026413
site.02.subj.0004.lab.2014222010.iso.1	1032674g>c	TRUE	1032674
site.02.subj.0004.lab.2014222010.iso.1	1037012t>c	TRUE	1037012
site.02.subj.0004.lab.2014222010.iso.1	1037911c>t	TRUE	1037911
site.02.subj.0004.lab.2014222010.iso.1	1047165t>c	TRUE	1047165
site.02.subj.0004.lab.2014222010.iso.1	1052899g>a	TRUE	1052899
site.02.subj.0004.lab.2014222010.iso.1	1053951t>c	TRUE	1053951
site.02.subj.0004.lab.2014222010.iso.1	1061813c>t	TRUE	1061813
site.02.subj.0004.lab.2014222010.iso.1	1068151t>c	TRUE	1068151
site.02.subj.0004.lab.2014222010.iso.1	1068432a>g	TRUE	1068432
site.02.subj.0004.lab.2014222010.iso.1	1070702t>c	TRUE	1070702
site.02.subj.0004.lab.2014222010.iso.1	1072076g>t	TRUE	1072076
site.02.subj.0004.lab.2014222010.iso.1	1074558c>t	TRUE	1074558
site.02.subj.0004.lab.2014222010.iso.1	1075279t>c	TRUE	1075279
site.02.subj.0004.lab.2014222010.iso.1	1076309c>a	TRUE	1076309
site.02.subj.0004.lab.2014222010.iso.1	1077312t>c	TRUE	1077312
site.02.subj.0004.lab.2014222010.iso.1	1079927c>a	TRUE	1079927
site.02.subj.0004.lab.2014222010.iso.1	1081681t>c	TRUE	1081681
site.02.subj.0004.lab.2014222010.iso.1	1087193c>g	TRUE	1087193
site.02.subj.0004.lab.2014222010.iso.1	1100234t>c	TRUE	1100234
site.02.subj.0004.lab.2014222010.iso.1	1103786g>t	TRUE	1103786
site.02.subj.0004.lab.2014222010.iso.1	1104286g>c	TRUE	1104286
site.02.subj.0004.lab.2014222010.iso.1	1105102a>c	TRUE	1105102
site.02.subj.0004.lab.2014222010.iso.1	1106422a>g	TRUE	1106422
site.02.subj.0004.lab.2014222010.iso.1	1109975a>g	TRUE	1109975
site.02.subj.0004.lab.2014222010.iso.1	1120115g>a	TRUE	1120115
site.02.subj.0004.lab.2014222010.iso.1	1126889c>g	TRUE	1126889
site.02.subj.0004.lab.2014222010.iso.1	1127648c>a	TRUE	1127648
site.02.subj.0004.lab.2014222010.iso.1	1149551g>a	TRUE	1149551
site.02.subj.0004.lab.2014222010.iso.1	1150585c>t	TRUE	1150585
site.02.subj.0004.lab.2014222010.iso.1	1153946g>a	TRUE	1153946
site.02.subj.0004.lab.2014222010.iso.1	1155378c>t	TRUE	1155378
site.02.subj.0004.lab.2014222010.iso.1	1163134a>g	TRUE	1163134
site.02.subj.0004.lab.2014222010.iso.1	1164571a>g	TRUE	1164571
site.02.subj.0004.lab.2014222010.iso.1	1178116t>c	TRUE	1178116
site.02.subj.0004.lab.2014222010.iso.1	1179152a>c	TRUE	1179152
site.02.subj.0004.lab.2014222010.iso.1	1198510g>a	TRUE	1198510
site.02.subj.0004.lab.2014222010.iso.1	1200418t>c	TRUE	1200418
site.02.subj.0004.lab.2014222010.iso.1	1218839g>t	TRUE	1218839
site.02.subj.0004.lab.2014222010.iso.1	1220680t>c	TRUE	1220680
site.02.subj.0004.lab.2014222010.iso.1	1226129g>a	TRUE	1226129
site.02.subj.0004.lab.2014222010.iso.1	1248978t>c	TRUE	1248978
site.02.subj.0004.lab.2014222010.iso.1	1255487g>c	TRUE	1255487
site.02.subj.0004.lab.2014222010.iso.1	1266262g>a	TRUE	1266262
site.02.subj.0004.lab.2014222010.iso.1	1280848c>t	TRUE	1280848
site.02.subj.0004.lab.2014222010.iso.1	1281118a>g	TRUE	1281118
site.02.subj.0004.lab.2014222010.iso.1	1286225t>g	TRUE	1286225
site.02.subj.0004.lab.2014222010.iso.1	1292102a>g	TRUE	1292102
site.02.subj.0004.lab.2014222010.iso.1	1307598g>c	TRUE	1307598
site.02.subj.0004.lab.2014222010.iso.1	1313338t>g	TRUE	1313338
site.02.subj.0004.lab.2014222010.iso.1	1314729g>c	TRUE	1314729
site.02.subj.0004.lab.2014222010.iso.1	1315191a>c	TRUE	1315191
site.02.subj.0004.lab.2014222010.iso.1	1315884g>a	TRUE	1315884
site.02.subj.0004.lab.2014222010.iso.1	1318920g>a	TRUE	1318920
site.02.subj.0004.lab.2014222010.iso.1	1320675g>a	TRUE	1320675
site.02.subj.0004.lab.2014222010.iso.1	1327890c>t	TRUE	1327890
site.02.subj.0004.lab.2014222010.iso.1	1328687c>g	TRUE	1328687
site.02.subj.0004.lab.2014222010.iso.1	1360209a>g	TRUE	1360209
site.02.subj.0004.lab.2014222010.iso.1	1360212t>c	TRUE	1360212
site.02.subj.0004.lab.2014222010.iso.1	1365818c>a	TRUE	1365818
site.02.subj.0004.lab.2014222010.iso.1	1372301c>g	TRUE	1372301
site.02.subj.0004.lab.2014222010.iso.1	1374065a>g	TRUE	1374065
site.02.subj.0004.lab.2014222010.iso.1	1375724t>g	TRUE	1375724
site.02.subj.0004.lab.2014222010.iso.1	1382628a>g	TRUE	1382628
site.02.subj.0004.lab.2014222010.iso.1	1392921c>t	TRUE	1392921
site.02.subj.0004.lab.2014222010.iso.1	1393626t>c	TRUE	1393626
site.02.subj.0004.lab.2014222010.iso.1	1395684c>t	TRUE	1395684
site.02.subj.0004.lab.2014222010.iso.1	1396922a>g	TRUE	1396922
site.02.subj.0004.lab.2014222010.iso.1	1411210t>g	TRUE	1411210
site.02.subj.0004.lab.2014222010.iso.1	1412893c>t	TRUE	1412893
site.02.subj.0004.lab.2014222010.iso.1	1413148c>t	TRUE	1413148
site.02.subj.0004.lab.2014222010.iso.1	1414021g>a	TRUE	1414021
site.02.subj.0004.lab.2014222010.iso.1	1439478c>t	TRUE	1439478
site.02.subj.0004.lab.2014222010.iso.1	1440469c>g	TRUE	1440469
site.02.subj.0004.lab.2014222010.iso.1	1445781t>c	TRUE	1445781
site.02.subj.0004.lab.2014222010.iso.1	1447655t>c	TRUE	1447655
site.02.subj.0004.lab.2014222010.iso.1	1448405g>t	TRUE	1448405
site.02.subj.0004.lab.2014222010.iso.1	1457144c>t	TRUE	1457144
site.02.subj.0004.lab.2014222010.iso.1	1467085c>a	TRUE	1467085
site.02.subj.0004.lab.2014222010.iso.1	1471659c>t	TRUE	1471659
site.02.subj.0004.lab.2014222010.iso.1	1482627a>g	TRUE	1482627
site.02.subj.0004.lab.2014222010.iso.1	1484708a>c	TRUE	1484708
site.02.subj.0004.lab.2014222010.iso.1	1499274g>c	TRUE	1499274
site.02.subj.0004.lab.2014222010.iso.1	1526819c>a	TRUE	1526819
site.02.subj.0004.lab.2014222010.iso.1	1536251c>a	TRUE	1536251
site.02.subj.0004.lab.2014222010.iso.1	1538720c>t	TRUE	1538720
site.02.subj.0004.lab.2014222010.iso.1	1544581g>a	TRUE	1544581
site.02.subj.0004.lab.2014222010.iso.1	1547125a>g	TRUE	1547125
site.02.subj.0004.lab.2014222010.iso.1	1552547c>t	TRUE	1552547
site.02.subj.0004.lab.2014222010.iso.1	1563717c>t	TRUE	1563717
site.02.subj.0004.lab.2014222010.iso.1	1570566g>t	TRUE	1570566
site.02.subj.0004.lab.2014222010.iso.1	1580305a>g	TRUE	1580305
site.02.subj.0004.lab.2014222010.iso.1	1588899g>t	TRUE	1588899
site.02.subj.0004.lab.2014222010.iso.1	1609840a>g	TRUE	1609840
site.02.subj.0004.lab.2014222010.iso.1	1613035a>g	TRUE	1613035
site.02.subj.0004.lab.2014222010.iso.1	1618233t>c	TRUE	1618233
site.02.subj.0004.lab.2014222010.iso.1	1624276a>c	TRUE	1624276
site.02.subj.0004.lab.2014222010.iso.1	1624791g>c	TRUE	1624791
site.02.subj.0004.lab.2014222010.iso.1	1625724g>c	TRUE	1625724
site.02.subj.0004.lab.2014222010.iso.1	1630148t>g	TRUE	1630148
site.02.subj.0004.lab.2014222010.iso.1	1639594c>a	TRUE	1639594
site.02.subj.0004.lab.2014222010.iso.1	1644855g>a	TRUE	1644855
site.02.subj.0004.lab.2014222010.iso.1	1645802a>g	TRUE	1645802
site.02.subj.0004.lab.2014222010.iso.1	1647363c>t	TRUE	1647363
site.02.subj.0004.lab.2014222010.iso.1	1650072a>g	TRUE	1650072
site.02.subj.0004.lab.2014222010.iso.1	1671260g>c	TRUE	1671260
site.02.subj.0004.lab.2014222010.iso.1	1676290g>t	TRUE	1676290
site.02.subj.0004.lab.2014222010.iso.1	1678593a>g	TRUE	1678593
site.02.subj.0004.lab.2014222010.iso.1	1684430c>t	TRUE	1684430
site.02.subj.0004.lab.2014222010.iso.1	1686690c>g	TRUE	1686690
site.02.subj.0004.lab.2014222010.iso.1	1689349g>a	TRUE	1689349
site.02.subj.0004.lab.2014222010.iso.1	1692141a>c	TRUE	1692141
site.02.subj.0004.lab.2014222010.iso.1	1693561a>g	TRUE	1693561
site.02.subj.0004.lab.2014222010.iso.1	1698911c>t	TRUE	1698911
site.02.subj.0004.lab.2014222010.iso.1	1706119a>g	TRUE	1706119
site.02.subj.0004.lab.2014222010.iso.1	1710215c>a	TRUE	1710215
site.02.subj.0004.lab.2014222010.iso.1	1710610c>t	TRUE	1710610
site.02.subj.0004.lab.2014222010.iso.1	1711676a>c	TRUE	1711676
site.02.subj.0004.lab.2014222010.iso.1	1728837a>g	TRUE	1728837
site.02.subj.0004.lab.2014222010.iso.1	1751493g>a	TRUE	1751493
site.02.subj.0004.lab.2014222010.iso.1	1752561a>g	TRUE	1752561
site.02.subj.0004.lab.2014222010.iso.1	1758825g>c	TRUE	1758825
site.02.subj.0004.lab.2014222010.iso.1	1759252g>t	TRUE	1759252
site.02.subj.0004.lab.2014222010.iso.1	1760292a>g	TRUE	1760292
site.02.subj.0004.lab.2014222010.iso.1	1778430t>c	TRUE	1778430
site.02.subj.0004.lab.2014222010.iso.1	1779370g>c	TRUE	1779370
site.02.subj.0004.lab.2014222010.iso.1	1779634c>t	TRUE	1779634
site.02.subj.0004.lab.2014222010.iso.1	1797312a>c	TRUE	1797312
site.02.subj.0004.lab.2014222010.iso.1	1798355g>a	TRUE	1798355
site.02.subj.0004.lab.2014222010.iso.1	1803265g>a	TRUE	1803265
site.02.subj.0004.lab.2014222010.iso.1	1804409c>a	TRUE	1804409
site.02.subj.0004.lab.2014222010.iso.1	1817976a>t	TRUE	1817976
site.02.subj.0004.lab.2014222010.iso.1	1819488g>a	TRUE	1819488
site.02.subj.0004.lab.2014222010.iso.1	1833625a>t	TRUE	1833625
site.02.subj.0004.lab.2014222010.iso.1	1836286g>c	TRUE	1836286
site.02.subj.0004.lab.2014222010.iso.1	1847919g>c	TRUE	1847919
site.02.subj.0004.lab.2014222010.iso.1	1854300t>c	TRUE	1854300
site.02.subj.0004.lab.2014222010.iso.1	1855679c>t	TRUE	1855679
site.02.subj.0004.lab.2014222010.iso.1	1856777g>c	TRUE	1856777
site.02.subj.0004.lab.2014222010.iso.1	1885772g>a	TRUE	1885772
site.02.subj.0004.lab.2014222010.iso.1	1901493t>c	TRUE	1901493
site.02.subj.0004.lab.2014222010.iso.1	1907296g>c	TRUE	1907296
site.02.subj.0004.lab.2014222010.iso.1	1917972a>g	TRUE	1917972
site.02.subj.0004.lab.2014222010.iso.1	1931179g>t	TRUE	1931179
site.02.subj.0004.lab.2014222010.iso.1	1933988g>a	TRUE	1933988
site.02.subj.0004.lab.2014222010.iso.1	1942850a>t	TRUE	1942850
site.02.subj.0004.lab.2014222010.iso.1	1944107a>g	TRUE	1944107
site.02.subj.0004.lab.2014222010.iso.1	1944402t>c	TRUE	1944402
site.02.subj.0004.lab.2014222010.iso.1	1947895c>t	TRUE	1947895
site.02.subj.0004.lab.2014222010.iso.1	1950767a>g	TRUE	1950767
site.02.subj.0004.lab.2014222010.iso.1	1952057c>t	TRUE	1952057
site.02.subj.0004.lab.2014222010.iso.1	1960284g>t	TRUE	1960284
site.02.subj.0004.lab.2014222010.iso.1	1965133g>a	TRUE	1965133
site.02.subj.0004.lab.2014222010.iso.1	1967237g>t	TRUE	1967237
site.02.subj.0004.lab.2014222010.iso.1	1968157g>t	TRUE	1968157
site.02.subj.0004.lab.2014222010.iso.1	1993808a>t	TRUE	1993808
site.02.subj.0004.lab.2014222010.iso.1	2002579c>t	TRUE	2002579
site.02.subj.0004.lab.2014222010.iso.1	2022868t>c	TRUE	2022868
site.02.subj.0004.lab.2014222010.iso.1	2045310t>c	TRUE	2045310
site.02.subj.0004.lab.2014222010.iso.1	2049065t>c	TRUE	2049065
site.02.subj.0004.lab.2014222010.iso.1	2049097g>c	TRUE	2049097
site.02.subj.0004.lab.2014222010.iso.1	2051746t>c	TRUE	2051746
site.02.subj.0004.lab.2014222010.iso.1	2052035g>t	TRUE	2052035
site.02.subj.0004.lab.2014222010.iso.1	2055271t>c	TRUE	2055271
site.02.subj.0004.lab.2014222010.iso.1	2057774a>t	TRUE	2057774
site.02.subj.0004.lab.2014222010.iso.1	2095529c>t	TRUE	2095529
site.02.subj.0004.lab.2014222010.iso.1	2096186t>c	TRUE	2096186
site.02.subj.0004.lab.2014222010.iso.1	2097368a>c	TRUE	2097368
site.02.subj.0004.lab.2014222010.iso.1	2105029g>a	TRUE	2105029
site.02.subj.0004.lab.2014222010.iso.1	2108141t>c	TRUE	2108141
site.02.subj.0004.lab.2014222010.iso.1	2116903c>t	TRUE	2116903
site.02.subj.0004.lab.2014222010.iso.1	2121499a>c	TRUE	2121499
site.02.subj.0004.lab.2014222010.iso.1	2122395g>a	TRUE	2122395
site.02.subj.0004.lab.2014222010.iso.1	2128870a>g	TRUE	2128870
site.02.subj.0004.lab.2014222010.iso.1	2131221c>t	TRUE	2131221
site.02.subj.0004.lab.2014222010.iso.1	2135870a>g	TRUE	2135870
site.02.subj.0004.lab.2014222010.iso.1	2136126g>a	TRUE	2136126
site.02.subj.0004.lab.2014222010.iso.1	2141192c>t	TRUE	2141192
site.02.subj.0004.lab.2014222010.iso.1	2143328g>c	TRUE	2143328
site.02.subj.0004.lab.2014222010.iso.1	2145775t>c	TRUE	2145775
site.02.subj.0004.lab.2014222010.iso.1	2147022t>g	TRUE	2147022
site.02.subj.0004.lab.2014222010.iso.1	2165286t>g	TRUE	2165286
site.02.subj.0004.lab.2014222010.iso.1	2191657g>t	TRUE	2191657
site.02.subj.0004.lab.2014222010.iso.1	2202582g>t	TRUE	2202582
site.02.subj.0004.lab.2014222010.iso.1	2211826a>g	TRUE	2211826
site.02.subj.0004.lab.2014222010.iso.1	2216443c>a	TRUE	2216443
site.02.subj.0004.lab.2014222010.iso.1	2220512t>g	TRUE	2220512
site.02.subj.0004.lab.2014222010.iso.1	2223293t>c	TRUE	2223293
site.02.subj.0004.lab.2014222010.iso.1	2228967a>g	TRUE	2228967
site.02.subj.0004.lab.2014222010.iso.1	2234475g>a	TRUE	2234475
site.02.subj.0004.lab.2014222010.iso.1	2235930a>c	TRUE	2235930
site.02.subj.0004.lab.2014222010.iso.1	2239303g>a	TRUE	2239303
site.02.subj.0004.lab.2014222010.iso.1	2245075g>a	TRUE	2245075
site.02.subj.0004.lab.2014222010.iso.1	2251999a>g	TRUE	2251999
site.02.subj.0004.lab.2014222010.iso.1	2253763c>a	TRUE	2253763
site.02.subj.0004.lab.2014222010.iso.1	2255190c>t	TRUE	2255190
site.02.subj.0004.lab.2014222010.iso.1	2257835g>c	TRUE	2257835
site.02.subj.0004.lab.2014222010.iso.1	2260525c>t	TRUE	2260525
site.02.subj.0004.lab.2014222010.iso.1	2264782c>a	TRUE	2264782
site.02.subj.0004.lab.2014222010.iso.1	2265059t>g	TRUE	2265059
site.02.subj.0004.lab.2014222010.iso.1	2269780a>g	TRUE	2269780
site.02.subj.0004.lab.2014222010.iso.1	2270102t>c	TRUE	2270102
site.02.subj.0004.lab.2014222010.iso.1	2282787g>a	TRUE	2282787
site.02.subj.0004.lab.2014222010.iso.1	2285251g>t	TRUE	2285251
site.02.subj.0004.lab.2014222010.iso.1	2287082c>t	TRUE	2287082
site.02.subj.0004.lab.2014222010.iso.1	2287121t>c	TRUE	2287121
site.02.subj.0004.lab.2014222010.iso.1	2310038a>g	TRUE	2310038
site.02.subj.0004.lab.2014222010.iso.1	2310434c>t	TRUE	2310434
site.02.subj.0004.lab.2014222010.iso.1	2313206g>a	TRUE	2313206
site.02.subj.0004.lab.2014222010.iso.1	2326024c>t	TRUE	2326024
site.02.subj.0004.lab.2014222010.iso.1	2329533t>c	TRUE	2329533
site.02.subj.0004.lab.2014222010.iso.1	2334007t>c	TRUE	2334007
site.02.subj.0004.lab.2014222010.iso.1	2335075a>g	TRUE	2335075
site.02.subj.0004.lab.2014222010.iso.1	2335494a>g	TRUE	2335494
site.02.subj.0004.lab.2014222010.iso.1	2341636c>g	TRUE	2341636
site.02.subj.0004.lab.2014222010.iso.1	2345037c>a	TRUE	2345037
site.02.subj.0004.lab.2014222010.iso.1	2348446c>g	TRUE	2348446
site.02.subj.0004.lab.2014222010.iso.1	2356012c>t	TRUE	2356012
site.02.subj.0004.lab.2014222010.iso.1	2361604c>g	TRUE	2361604
site.02.subj.0004.lab.2014222010.iso.1	2362041c>a	TRUE	2362041
site.02.subj.0004.lab.2014222010.iso.1	2386389g>a	TRUE	2386389
site.02.subj.0004.lab.2014222010.iso.1	2389986c>t	TRUE	2389986
site.02.subj.0004.lab.2014222010.iso.1	2401509g>a	TRUE	2401509
site.02.subj.0004.lab.2014222010.iso.1	2406070g>c	TRUE	2406070
site.02.subj.0004.lab.2014222010.iso.1	2415656c>g	TRUE	2415656
site.02.subj.0004.lab.2014222010.iso.1	2419713t>g	TRUE	2419713
site.02.subj.0004.lab.2014222010.iso.1	2424925t>c	TRUE	2424925
site.02.subj.0004.lab.2014222010.iso.1	2427471t>g	TRUE	2427471
site.02.subj.0004.lab.2014222010.iso.1	2436247c>t	TRUE	2436247
site.02.subj.0004.lab.2014222010.iso.1	2440926c>a	TRUE	2440926
site.02.subj.0004.lab.2014222010.iso.1	2456256a>c	TRUE	2456256
site.02.subj.0004.lab.2014222010.iso.1	2462871c>t	TRUE	2462871
site.02.subj.0004.lab.2014222010.iso.1	2472699a>c	TRUE	2472699
site.02.subj.0004.lab.2014222010.iso.1	2499726g>a	TRUE	2499726
site.02.subj.0004.lab.2014222010.iso.1	2509140c>g	TRUE	2509140
site.02.subj.0004.lab.2014222010.iso.1	2509722a>g	TRUE	2509722
site.02.subj.0004.lab.2014222010.iso.1	2521342t>c	TRUE	2521342
site.02.subj.0004.lab.2014222010.iso.1	2529680t>c	TRUE	2529680
site.02.subj.0004.lab.2014222010.iso.1	2531742t>c	TRUE	2531742
site.02.subj.0004.lab.2014222010.iso.1	2538418c>t	TRUE	2538418
site.02.subj.0004.lab.2014222010.iso.1	2556092c>t	TRUE	2556092
site.02.subj.0004.lab.2014222010.iso.1	2562903c>t	TRUE	2562903
site.02.subj.0004.lab.2014222010.iso.1	2573756c>a	TRUE	2573756
site.02.subj.0004.lab.2014222010.iso.1	2586127t>c	TRUE	2586127
site.02.subj.0004.lab.2014222010.iso.1	2598400t>c	TRUE	2598400
site.02.subj.0004.lab.2014222010.iso.1	2600689t>c	TRUE	2600689
site.02.subj.0004.lab.2014222010.iso.1	2603218t>g	TRUE	2603218
site.02.subj.0004.lab.2014222010.iso.1	2605945c>t	TRUE	2605945
site.02.subj.0004.lab.2014222010.iso.1	2612632g>t	TRUE	2612632
site.02.subj.0004.lab.2014222010.iso.1	2620500g>t	TRUE	2620500
site.02.subj.0004.lab.2014222010.iso.1	2645770g>a	TRUE	2645770
site.02.subj.0004.lab.2014222010.iso.1	2651706g>a	TRUE	2651706
site.02.subj.0004.lab.2014222010.iso.1	2655831c>t	TRUE	2655831
site.02.subj.0004.lab.2014222010.iso.1	2656225t>c	TRUE	2656225
site.02.subj.0004.lab.2014222010.iso.1	2660319g>c	TRUE	2660319
site.02.subj.0004.lab.2014222010.iso.1	2680658t>g	TRUE	2680658
site.02.subj.0004.lab.2014222010.iso.1	2691965g>a	TRUE	2691965
site.02.subj.0004.lab.2014222010.iso.1	2695378g>c	TRUE	2695378
site.02.subj.0004.lab.2014222010.iso.1	2700582g>t	TRUE	2700582
site.02.subj.0004.lab.2014222010.iso.1	2704416c>g	TRUE	2704416
site.02.subj.0004.lab.2014222010.iso.1	2713795g>a	TRUE	2713795
site.02.subj.0004.lab.2014222010.iso.1	2718852a>c	TRUE	2718852
site.02.subj.0004.lab.2014222010.iso.1	2734074t>c	TRUE	2734074
site.02.subj.0004.lab.2014222010.iso.1	2737141g>a	TRUE	2737141
site.02.subj.0004.lab.2014222010.iso.1	2739131a>g	TRUE	2739131
site.02.subj.0004.lab.2014222010.iso.1	2741645a>c	TRUE	2741645
site.02.subj.0004.lab.2014222010.iso.1	2751804g>a	TRUE	2751804
site.02.subj.0004.lab.2014222010.iso.1	2752698c>a	TRUE	2752698
site.02.subj.0004.lab.2014222010.iso.1	2755523t>g	TRUE	2755523
site.02.subj.0004.lab.2014222010.iso.1	2779136a>g	TRUE	2779136
site.02.subj.0004.lab.2014222010.iso.1	2783026c>g	TRUE	2783026
site.02.subj.0004.lab.2014222010.iso.1	2786952t>c	TRUE	2786952
site.02.subj.0004.lab.2014222010.iso.1	2797962c>t	TRUE	2797962
site.02.subj.0004.lab.2014222010.iso.1	2809621a>g	TRUE	2809621
site.02.subj.0004.lab.2014222010.iso.1	2814867g>a	TRUE	2814867
site.02.subj.0004.lab.2014222010.iso.1	2818837t>c	TRUE	2818837
site.02.subj.0004.lab.2014222010.iso.1	2821342g>a	TRUE	2821342
site.02.subj.0004.lab.2014222010.iso.1	2822255a>c	TRUE	2822255
site.02.subj.0004.lab.2014222010.iso.1	2827984g>t	TRUE	2827984
site.02.subj.0004.lab.2014222010.iso.1	2828019t>c	TRUE	2828019
site.02.subj.0004.lab.2014222010.iso.1	2830525c>a	TRUE	2830525
site.02.subj.0004.lab.2014222010.iso.1	2853400t>c	TRUE	2853400
site.02.subj.0004.lab.2014222010.iso.1	2855259t>c	TRUE	2855259
site.02.subj.0004.lab.2014222010.iso.1	2865760a>g	TRUE	2865760
site.02.subj.0004.lab.2014222010.iso.1	2865882t>c	TRUE	2865882
site.02.subj.0004.lab.2014222010.iso.1	2868925g>a	TRUE	2868925
site.02.subj.0004.lab.2014222010.iso.1	2876703c>g	TRUE	2876703
site.02.subj.0004.lab.2014222010.iso.1	2880702g>c	TRUE	2880702
site.02.subj.0004.lab.2014222010.iso.1	2888006t>g	TRUE	2888006
site.02.subj.0004.lab.2014222010.iso.1	2888201t>c	TRUE	2888201
site.02.subj.0004.lab.2014222010.iso.1	2889633t>c	TRUE	2889633
site.02.subj.0004.lab.2014222010.iso.1	2891267c>t	TRUE	2891267
site.02.subj.0004.lab.2014222010.iso.1	2891728a>g	TRUE	2891728
site.02.subj.0004.lab.2014222010.iso.1	2894208c>t	TRUE	2894208
site.02.subj.0004.lab.2014222010.iso.1	2900706a>g	TRUE	2900706
site.02.subj.0004.lab.2014222010.iso.1	2910461c>a	TRUE	2910461
site.02.subj.0004.lab.2014222010.iso.1	2911293g>c	TRUE	2911293
site.02.subj.0004.lab.2014222010.iso.1	2912294a>c	TRUE	2912294
site.02.subj.0004.lab.2014222010.iso.1	2913091g>a	TRUE	2913091
site.02.subj.0004.lab.2014222010.iso.1	2919828g>a	TRUE	2919828
site.02.subj.0004.lab.2014222010.iso.1	2923391a>g	TRUE	2923391
site.02.subj.0004.lab.2014222010.iso.1	2926654c>g	TRUE	2926654
site.02.subj.0004.lab.2014222010.iso.1	2927939t>c	TRUE	2927939
site.02.subj.0004.lab.2014222010.iso.1	2939373c>g	TRUE	2939373
site.02.subj.0004.lab.2014222010.iso.1	2939657a>g	TRUE	2939657
site.02.subj.0004.lab.2014222010.iso.1	2945342g>a	TRUE	2945342
site.02.subj.0004.lab.2014222010.iso.1	2949396g>c	TRUE	2949396
site.02.subj.0004.lab.2014222010.iso.1	2952122a>g	TRUE	2952122
site.02.subj.0004.lab.2014222010.iso.1	2953379c>a	TRUE	2953379
site.02.subj.0004.lab.2014222010.iso.1	2954439a>g	TRUE	2954439
site.02.subj.0004.lab.2014222010.iso.1	2962658c>t	TRUE	2962658
site.02.subj.0004.lab.2014222010.iso.1	2963981t>c	TRUE	2963981
site.02.subj.0004.lab.2014222010.iso.1	2970649c>t	TRUE	2970649
site.02.subj.0004.lab.2014222010.iso.1	2970820a>g	TRUE	2970820
site.02.subj.0004.lab.2014222010.iso.1	2976569g>c	TRUE	2976569
site.02.subj.0004.lab.2014222010.iso.1	2978220g>a	TRUE	2978220
site.02.subj.0004.lab.2014222010.iso.1	2984740a>g	TRUE	2984740
site.02.subj.0004.lab.2014222010.iso.1	2998051c>t	TRUE	2998051
site.02.subj.0004.lab.2014222010.iso.1	3005185c>a	TRUE	3005185
site.02.subj.0004.lab.2014222010.iso.1	3009692a>g	TRUE	3009692
site.02.subj.0004.lab.2014222010.iso.1	3017465t>c	TRUE	3017465
site.02.subj.0004.lab.2014222010.iso.1	3036437c>a	TRUE	3036437
site.02.subj.0004.lab.2014222010.iso.1	3037917c>t	TRUE	3037917
site.02.subj.0004.lab.2014222010.iso.1	3040001a>c	TRUE	3040001
site.02.subj.0004.lab.2014222010.iso.1	3041871c>a	TRUE	3041871
site.02.subj.0004.lab.2014222010.iso.1	3058851a>c	TRUE	3058851
site.02.subj.0004.lab.2014222010.iso.1	3063377c>t	TRUE	3063377
site.02.subj.0004.lab.2014222010.iso.1	3066099g>a	TRUE	3066099
site.02.subj.0004.lab.2014222010.iso.1	3068586g>c	TRUE	3068586
site.02.subj.0004.lab.2014222010.iso.1	3080795t>c	TRUE	3080795
site.02.subj.0004.lab.2014222010.iso.1	3084375c>t	TRUE	3084375
site.02.subj.0004.lab.2014222010.iso.1	3086788a>g	TRUE	3086788
site.02.subj.0004.lab.2014222010.iso.1	3092628c>g	TRUE	3092628
site.02.subj.0004.lab.2014222010.iso.1	3103682a>g	TRUE	3103682
site.02.subj.0004.lab.2014222010.iso.1	3118000a>g	TRUE	3118000
site.02.subj.0004.lab.2014222010.iso.1	3126279g>a	TRUE	3126279
site.02.subj.0004.lab.2014222010.iso.1	3133536a>g	TRUE	3133536
site.02.subj.0004.lab.2014222010.iso.1	3134899g>a	TRUE	3134899
site.02.subj.0004.lab.2014222010.iso.1	3137058c>t	TRUE	3137058
site.02.subj.0004.lab.2014222010.iso.1	3147169c>g	TRUE	3147169
site.02.subj.0004.lab.2014222010.iso.1	3170166g>t	TRUE	3170166
site.02.subj.0004.lab.2014222010.iso.1	3174011a>c	TRUE	3174011
site.02.subj.0004.lab.2014222010.iso.1	3206640g>c	TRUE	3206640
site.02.subj.0004.lab.2014222010.iso.1	3212668t>g	TRUE	3212668
site.02.subj.0004.lab.2014222010.iso.1	3226181t>g	TRUE	3226181
site.02.subj.0004.lab.2014222010.iso.1	3228143g>t	TRUE	3228143
site.02.subj.0004.lab.2014222010.iso.1	3228457c>t	TRUE	3228457
site.02.subj.0004.lab.2014222010.iso.1	3230967g>a	TRUE	3230967
site.02.subj.0004.lab.2014222010.iso.1	3234852c>t	TRUE	3234852
site.02.subj.0004.lab.2014222010.iso.1	3256494a>g	TRUE	3256494
[truncated: 998,000+ more rows]
